# Supplementary material for: FTO promotes weight gain via altering Kif1a splicing and axonal vesicle trafficking in AgRP neurons
Source: EMBO J. 2025 Jul 9;44(18):4919–61. doi: 10.1038/s44318-025-00503-3 (PMC12436618; doi:10.1038/s44318-025-00503-3)
Supplement: Supplementary file 3 — Source data Fig. 1 [file 44318_2025_503_MOESM3_ESM.zip]

Archive with 3 entries (3 files):
- Fig.1A-1.tif
- Fig.1A-2.tif
- Fig.1B-N.xlsx
