# Supplementary material for: FTO promotes weight gain via altering Kif1a splicing and axonal vesicle trafficking in AgRP neurons
Source: EMBO J. 2025 Jul 9;44(18):4919–61. doi: 10.1038/s44318-025-00503-3 (PMC12436618; doi:10.1038/s44318-025-00503-3)
Supplement: Supplementary file 3 — Source data Fig. 1 [file 44318_2025_503_MOESM3_ESM.zip › Fig.1B-N.xlsx]

## Sheet: Fig.1B
	Age (weeks)	2-week-old	3-week-old	4-week-old	5-week-old	6-week-old	7-week-old	8-week-old	9-week-old	10-week-old	11-week-old	12-week-old	13-week-old	14-week-old	15-week-old	16-week-old	17-week-old	18-week-old	19-week-old	20-week-old	21-week-old	22-week-old	23-week-old	24-week-old	25-week-old
	Ftolox/lox			23.05	25.01	26.28	27.93	29.8
	Ftolox/lox			22.78	24.25	25.78	27.03	28.58	28.5	29.52	29.85	31.94	30.99	31.5	33.8	33.54	35.17	33.52	34.53	35.51	35.68	36.4	35.96	36.95	37.02
	Ftolox/lox	9.93	16.22	24.43	26.67	27.9	28.23	30.02	30.33	30.98	30.94	31.9	31.72	32.82	32.82	32.72	33.61	36.31	36.82	37.53	38.7	37.77	37.6	38.5	40.29
	Ftolox/lox	9.22	11.69	21.5	27.17	29.65	30.22	31.91	32.98	33.99	33.41	37.09	38.92	39.34	41.32	42.54	42.92	43.31	43.43	43.3	44.2	45.57	46.24	45.95	46.34
	Ftolox/lox		9.8	18.13	21.18	21.86	24.41	24.96	25.71	27.23	28.6	29.36	29.6	31.48	30.4	30.66	31.19	31.82	33.29	33.73	33.52	33.13	33.9	34.09	34.62
	Ftolox/lox	7.63	13.06	19.37	23.38	25.98	27.63	27.89	28.67	29.46	30.01	31.23	30.47	32.47	33.61	34.1	33.22	32.44	33.23	32.78	34.73	35.03	36.43	35.28	35.23
	Ftolox/lox		9.62	16.09	22.28	25.63	27.09	28.58	29.66	29.62	30.58	31.91	32.46	34.54	34.58	35.47	35.65	35.37	35.78	36.59	36.46	37.29	38.98	39.82
	Ftolox/lox		9.06	12.79	16.65	19.67	20.75	21.92	23.27	23.7	24.63	25.66	25.31	25.56	25.48	26.89	27.73	28.07	28.13	27.71	27.56	26.57	26.23	27.69	27.34
	Ftolox/lox	6.68	9.3	17.04	23.37	26.42	26.12	27.27	27.49	28.75	29.2	29.42	29.82		30.6	32.88	31.94	34.5	36.06	35.49	34.32	36.42	37.56	38.21	38.26
	Ftolox/lox			11.34	18.08	22.55	22.82	22.81	23.8	24.06	23.84	24.37	24.81	25.47	25.56	26.83	26.08	25.98	27.78	29.18	29.42	27.67	28.13	28.34	27.69
	Ftolox/lox	7.88	10.96	16.14	24.51	27.04	28.77	30.29	28.64	28.6	28.33	28.86	28.81	28.87	29.83	31.04	30.57	30.75	32.81	31.72	32.68	31.27	31.52	31.99	32.5
	Ftolox/lox	7.69	10.98	15.68	22.96	24.46	26.02	28.12	25.5	27.25	27.23	29.1	28.36	28.6	30.22	30.88	30.57	30.74	31.04	31.36	32.04	30.14	31.31	32	32.3
	Ftolox/lox	7.66	10.11	14.66	23.74	25.4	26.72	28.07	28.04	28.99	29.85	30.38	30.69	31.16	33.06	31.21	33	31.81	33.42	33.63	33.42	34.74	35.25	35.92	37.81
	Ftolox/lox	5.81	7.4	12.81	20.5	23.27	25	25.9	27.35	28.71	29.02	31.15	30.9	30.72	31.04	31.98	32.85	32.48		32.68	33.67	34.37	35.09	34.93	35.03
	Ftolox/lox			16.2	23.15	25.26	25.86	26.35	24.98		26.67	26.49	27.01	26.25			28.06	27.88	28.3	28.47	28.69	29.35	30.1	30.67	29.65
	Ftolox/lox	8.48	11.55	19	24.49	25.6	27.38	27.06	26.99	28.38	27.01	29.72	29.71	30.5
	Ftolox/lox	7.96	9.74	18.18	22.56	23.54	25.47	25.28	25.53	26.7	26.06	27.9	28.87	28.74
	Ftolox/lox	7.67	10.09	16.94	20.8	21.76	23.97	25.15	26.12	26.95	27.06	28.48	28.3	29.44
	Ftolox/lox	9.61	12.79	21.62	25.72	27.07	27.38	28.56	29.61	30.08	28.6	29.67	30.76	29.78
	Ftolox/lox/Agrp-Cre			20.64	22.74	23.97	25.01	25.6	24.97	25.7	26.42	26.39	27.07	25.87	26.12	26.58	27.9	28.08	27.39	27.85	28.24	28.86	27.82	27.78	30.46
	Ftolox/lox/Agrp-Cre			19.33	22.35	25.03	26.71	28.43
	Ftolox/lox/Agrp-Cre	10	15.69	23.32	24.75	25.72	26.5	27.57	28.18	29.26	29.9	30.59	31.23	31.15	32.44	33.68	33.16	35.02	35.25	36.16	36.8	36.66	35.5	35.41	36.4
	Ftolox/lox/Agrp-Cre	9.32	12.9	20.04	23.37	23.89	23.72	24.47	25.61	25.96	27	28.05	27.75	28.37	29.91	30.27	30.51	31.32	30.58	31.57	32.58	32.9	34.31	34.65	35.12
	Ftolox/lox/Agrp-Cre		11.16	19.27	21.66	22.53	24.75	24.84	25.78	27.58	28.7	29.98	31.61	32.46	31.86	33.97	32.76	32.15	32.49	33.68	35.63	35.51	35.13	36.33	37.67
	Ftolox/lox/Agrp-Cre	7.65	10.57	15.79	20.49	21.95	23.44	23.17	24.56	25.19	25.48	26.68	26.35	28.63	29.39	27.15	28.03	27.66	28.85	29.05	30.19	28.3	29.31	28.27	28.51
	Ftolox/lox/Agrp-Cre		9.11	13.88	20.11	22.82	23.99	25.85	26.24	26.81	27.4	27.55	28.18	28.27	28.48	28.07	28.85	29.24	29.63	31.17	31.43	31.63	31.35	31.65
	Ftolox/lox/Agrp-Cre		8.85	13.81	18.85	20.72	21.37	21.89	22.4	21.96	22.81	23.44	23.44	24.03	23.64	25.16	25.2	25.23	26.04	25.67	26.3	25.76	25.77	26.47	25.6
	Ftolox/lox/Agrp-Cre	6.12	7.84	11.87	16.79	19.68	20.29	21.38	22.24	23.06	22.61	22.71	23.27	ケガ	24.78	24.48	24.99	25.83	26.9	25.34	25.03	25.91	25.98	26.43	27.64
	Ftolox/lox/Agrp-Cre			13.98	19.88	22.5	22.66	22.68	21.89	22.16	21.98	22.24	23.46	24.18	25.03	26.33	27.9	26.78	27.75	28.26	29.17	28.14	27.5	27.99	27.72
	Ftolox/lox/Agrp-Cre	7.38	10.15	14.97	21.48	23.91	24.35	25.09	24.89	25.8	25.78	26.79	26.47	27.79	27.16	28.75	28.06	26.98	30.53	30.9	31.1	30.17	29.86	31.15	32.21
	Ftolox/lox/Agrp-Cre	8	10.29	14.52	22.25	23.84	25.22	26.12	24.78	25.7	26.45	27.65	28.39	28.72	30.46	29.91	30.41	30.72	32.05	31.94	32.18	32.31	33.87	33.88	34.49
	Ftolox/lox/Agrp-Cre	7.34	10.19	14.36	19.21	21.25	21.58	22.8	22.41	23.74	23.6	24.37	24.92	24.75	25.05	25.62	24.83	24.64	25.84	26.39	26.38	25.75	26.02	26.08	26.07
	Ftolox/lox/Agrp-Cre	6.96	8.34	15.14	23.55	26.71	28.31	28.18	28.74	30.09	30.34	31.87	32.21	32.32	33.66	33.33	32.27	32.07		33.01	33.21	33.09	33.91	33.37	33.04
	Ftolox/lox/Agrp-Cre		14.56	19.14	24.79	24.75	25.35	25.5	25.73	25.01		25.15	25.55	25.65	25.91		24.14	27.6	27.41	28.46	28.9	29.44	29.3	28.65	30.42
	Ftolox/lox/Agrp-Cre			16.21	20.9	22.88	22.91	23.78	24.44		24.52	24.15	24.94	24.54			25.83	25.95	27.27	27.37	28.53	28.93	29.19	27.83	26.73
	Ftolox/lox/Agrp-Cre	6.92	7.26	13.3	19.23	21.44	23.38	23.17	23.18	24.85	22.72	25	25.63	25.5
	Ftolox/lox/Agrp-Cre	7.99	10.06	16.88	21.17	21.89	22.74	23.21	23.83	24.65	23.83	25.66	26.56	26.4
	Ftolox/lox/Agrp-Cre	7.81	9.98	17.68	21.92	23.67	24.52	25.14	26.45	26.69	26.11	28.4	28.47	29.22
	Ftolox/lox/Agrp-Cre	8.28	11.23	19.18	23.07	25.43	25.6	26.42	27.29	27.28	26.06	27.33	27.58	26.96

## Sheet: Fig.1C
		Fat (%)
	Ftolox/lox	30.777
	Ftolox/lox	15.881
	Ftolox/lox	12.549
	Ftolox/lox	20.866
	Ftolox/lox	23.763
	Ftolox/lox	27.662
	Ftolox/lox	27.172
	Ftolox/lox/Agrp-Cre	12.74
	Ftolox/lox/Agrp-Cre	16.059
	Ftolox/lox/Agrp-Cre	20.404
	Ftolox/lox/Agrp-Cre	6.831
	Ftolox/lox/Agrp-Cre	15.549
	Ftolox/lox/Agrp-Cre	13.426
	Ftolox/lox/Agrp-Cre	12.405

## Sheet: Fig.1D
		Body length (cm)
	Ftolox/lox	10.2
	Ftolox/lox	10.8
	Ftolox/lox	10.3
	Ftolox/lox	9.5
	Ftolox/lox	10
	Ftolox/lox/Agrp-Cre	10
	Ftolox/lox/Agrp-Cre	10.3
	Ftolox/lox/Agrp-Cre	10.3
	Ftolox/lox/Agrp-Cre	10
	Ftolox/lox/Agrp-Cre	10.5

## Sheet: Fig.1E
		Food intake (g)
	Ftolox/lox	4.42
	Ftolox/lox	3.76143
	Ftolox/lox	4
	Ftolox/lox	3.48143
	Ftolox/lox	3.98857
	Ftolox/lox	4.24571
	Ftolox/lox/Agrp-Cre	3.82
	Ftolox/lox/Agrp-Cre	3.21429
	Ftolox/lox/Agrp-Cre	3.51
	Ftolox/lox/Agrp-Cre	3.23571
	Ftolox/lox/Agrp-Cre	3.53857
	Ftolox/lox/Agrp-Cre	3.51

## Sheet: Fig.1F-1
		Day1 8:10	Day1 8:40	Day1 9:10	Day1 9:40	Day1 10:10	Day1 10:40	Day1 11:10	Day1 11:40	Day1 12:10	Day1 12:40	Day1 13:10	Day1 13:40	Day1 14:10	Day1 14:40	Day1 15:10	Day1 15:40	Day1 16:10	Day1 16:40	Day1 17:10	Day1 17:40	Day1 18:10	Day1 18:40	Day1 19:10	Day1 19:40	Day1 20:10	Day1 20:40	Day1 21:10	Day1 21:40	Day1 22:10	Day1 22:40	Day1 23:10	Day1 23:40	Day2 0:10	Day2 0:40	Day2 1:10	Day2 1:40	Day2 2:10	Day2 2:40	Day2 3:10	Day2 3:40	Day2 4:10	Day2 4:40	Day2 5:10	Day2 5:40	Day2 6:10	Day2 6:40	Day2 7:10	Day2 7:40
	Ftolox/lox	0	34	0	0	0	0	17	0	0	0	42	8	0	53	66	36	0	36	13	0	21	0	0	41	20	90	63	23	0	9	0	0	50	7	0	0	0	0	0	0	22	0	0	0	0	0	0	0
	Ftolox/lox	10	4	0	0	0	11	0	0	0	0	11	0	0	0	5	0	0	13	0	16	3	28	5	22	76	92	45	59	30	28	2	9	47	0	7	76	46	20	0	13	6	0	15	0	0	0	4	2
	Ftolox/lox	18	7	15	17	0	0	5	21	0	0	0	0	16	0	0	13	0	0	0	9	6	0	21	0	83	101	70	89	0	36	57	0	81	107	53	51	47	13	82	0	19	77	2	12	0	52	15	0
	Ftolox/lox	0	0	5	0	0	0	0	10	0	0	0	4	0	38	13	0	17	2	8	57	4	0	40	3	32	83	60	36	7	3	48	0	0	18	8	0	11	2	0	12	0	0	0	11	0	0	0	0
	Ftolox/lox/Agrp-Cre	8	0	0	0	13	0	0	0	0	0	0	34	0	0	0	0	0	5	0	0	0	4	24	3	15	63	37	0	5	12	56	107	0	0	104	84	25	3	59	52	18	9	57	39	0	40	39	16
	Ftolox/lox/Agrp-Cre	0	52	1	0	11	0	0	6	0	0	0	0	0	54	0	0	0	0	6	0	0	0	0	17	27	27	24	100	78	49	87	92	79	71	83	98	25	38	105	54	10	27	47	0	54	22	0	72
	Ftolox/lox/Agrp-Cre	0	7	0	0	1	0	0	0	6	0	0	0	0	0	0	0	0	7	12	0	0	0	0	0	25	105	96	103	83	132	105	95	137	68	149	85	143	82	79	9	0	0	0	43	47	0	32	69
	Ftolox/lox/Agrp-Cre	0	20	0	0	0	4	0	0	0	1	2	0	1	0	0	0	4	0	10	6	3	5	4	7	29	43	32	41	31	33	4	2	0	10	8	0	28	29	2	0	11	16	0	6	40	0	0	16
[truncated: 120 more columns]

## Sheet: Fig.1F-2
		ad lib ZT12-13	ad lib ZT13-24	Fasting ZT11-12	Fasting ZT12-24	Refeeding ZT11-12	Refeeding ZT12-24
	Ftolox/lox	30.5	12	35	14.625	88.5	23.0417
	Ftolox/lox	49	22.6818	96.5	41.9583	37	12.0833
	Ftolox/lox	41.5	43.8182	62	17.7083	36	22.75
	Ftolox/lox	17.5	13.5909	110.5	19.7917	44	12.3333
	Ftolox/lox/Agrp-Cre	9	36.7727	6.5	23.375	10	27.25
	Ftolox/lox/Agrp-Cre	22	53.1818	24.5	43.9167	17	46.7917
	Ftolox/lox/Agrp-Cre	12.5	72.4091	8.5	40.8333	32	46.3333
	Ftolox/lox/Agrp-Cre	18	15.2727	13.5	38.0833	15	8.125

## Sheet: Fig.1G-1
		Day1 8:16	Day1 8:34	Day1 8:52	Day1 9:10	Day1 9:28	Day1 9:46	Day1 10:04	Day1 10:22	Day1 10:40	Day1 10:58	Day1 11:16	Day1 11:34	Day1 11:52	Day1 12:10	Day1 12:28	Day1 12:46	Day1 13:04	Day1 13:22	Day1 13:40	Day1 13:58	Day1 14:16	Day1 14:34	Day1 14:52	Day1 15:10	Day1 15:28	Day1 15:46	Day1 16:04	Day1 16:22	Day1 16:40	Day1 16:58	Day1 17:16	Day1 17:34	Day1 17:52	Day1 18:10	Day1 18:28	Day1 18:46	Day1 19:04	Day1 19:22	Day1 19:40	Day1 19:58	Day1 20:16	Day1 20:34	Day1 20:52	Day1 21:10	Day1 21:28	Day1 21:46	Day1 22:04	Day1 22:22
	Ftolox/lox	2951.36	1911.23	1672.34	2705.75	3050.44	1717.51	1591.18	2666.95	1763.51	1710.95	1595.76	1589.33	2235.07	1492.85	1503	1775.12	2328.71	2775.31	1647.25	1619.58	2191.24	1844.5	1554.21	1535.38	1452.25	1403.64	1920.8	1402.97	1342	2458.37	1529.14	1495.36	1947.59	1641.9	1380.38	1468.35	2725.96	3003.5	1831.75	2916.38	2833.64	2150.27	3447.8	2815.44	2891.88	3949.9	3932.47	4280.19
	Ftolox/lox	1643.99	2626.28	3301.62	2929.12	1899.14	1747.32	1693.73	2739.83	1614.54	1530.14	1583.67	1409.88	3064.23	1788.33	1669.04	2825.57	1848.42	1784.8	1669.4	2892.66	3054.24	1763.86	1595.53	1485.33	1970.58	1663.06	1408.94	1397.32	2891.91	2786.87	1777.88	2023.76	1728.25	2387.77	2012.06	2286.94	3460.28	2658.27	2626.44	2801.75	3403.78	3685.97	3586.34	3482.09	3494.57	3281.27	3506.28	2892.58
	Ftolox/lox	3168.13	2802.19	1664.28	1578.04	1457.04	1496.01	2974.25	1713.7	1554.08	1494.78	1743.79	1457.33	2516.64	2975.36	2337.94	1719.02	1564.59	1583.62	3164.25	2579.47	2878.78	1657.97	1608.96	2756.52	2233.32	1511.58	1532.57	1559.64	2615.68	1956.17	1740.2	1636.4	2489.66	3050.3	2283.14	1791.1	1759.64	3156.06	1856.15	2224.66	3085.61	3538.59	2874.98	3021.35	3158.09	3361.16	2887.14	2400.65
	Ftolox/lox	3332.3	3673.43	2441.73	1997.86	3300.47	2302.38	2772.42	3200.59	2008.78	1978.03	1896.49	3462.13	2080.14	1974.3	3141	2105.4	2074.36	1963.67	1886.15	2731.53	2888.4	1876.93	1684.94	1773.43	3123.88	1992.46	1803.94	2584.36	2093.69	1818.38	1850.13	1850.5	1739.65	3197.83	2273.86	1618.5	1642.29	2215.87	1739.96	1739.06	3156.75	2219.37	3835.14	3722.97	3786.77	3870.06	4050.58	3615.88
	Ftolox/lox	2296.5	2270.29	2041.48	1937.64	1933.73	4003.89	3075.39	1953.71	1975.96	1843.26	3034.42	2150.24	2043.5	3861.17	3700.24	2197.14	2054.94	1904.25	1927.87	1761.82	1781.46	4183.08	3900.27	2315.93	1929.34	1780.27	3056.32	1745.03	1990.15	2220.19	3804.98	3509.89	1906.62	1849.01	2930.21	1768.5	1748.14	1817.16	2929.05	1914.08	3849.22	4085.5	4030.5	4416.73	4005.01	3356.33	4104.58	2655.57
	Ftolox/lox	2776.98	2760.68	2731.2	1979.68	1834.29	1744.82	1724	3381.54	3237.64	1841.82	1755.88	2299.1	1959.11	1837.07	1809.97	3388.47	2756.54	2046.35	1820.58	1761.87	2972.05	1718.4	1626.88	2306.12	3211.76	1853.18	1682.46	1640.3	2921.86	1647.06	2635.56	3457.12	3109.11	1715.1	1451.64	1395.69	1382.6	1361.57	3117.35	1985.03	2050.62	3632.99	3664.07	3759	3660.58	3583.22	2435.2	3918.69
	Ftolox/lox	3135.92	2259.14	2240.93	2272.16	2982.24	2830.64	2364.09	2260.9	2227.78	2035.04	2013.47	2524.8	3756.89	2677.15	1835.64	3598.64	3075.15	2024.41	2572.93	2093.93	2101.27	3566.46	3026.83	1906.96	2422.71	2043.29	1857.78	2497.34	4010.49	4143.34	3871.05	3761.89	3309.22	3427.45	2158.34	1757.46	2118.92	1936.35	2107.37	3344.47	3886.55	4019.55	4187.69	3970.2	4318.99	3200.06	4123.58	3615.1
	Ftolox/lox	1895.83	1669.12	1650.51	1603.93	1601.84	1480.23	2690.81	1854.96	1486.2	1477.46	1444.76	2003.34	1407.54	1422.91	1357.33	2628.1	2972.95	2744.08	1632.67	1611.95	1551.11	1970.85	3047.43	2788.08	1654.99	2061.27	2701.3	1759.15	1675.29	2101.27	1706.22	2930.97	2107.68	1890.14	1796.76	1752.23	2348.02	2156.74	2987.67	2120.32	3221.35	3094.64	3052.01	3907.93	3936.9	3168.65	2572.89	3864.84
	Ftolox/lox	3536.5	2064.83	1796.06	1681.65	1866.58	1585.97	2676.73	1958.94	1756.14	1580.11	3049.43	2738.61	1873.3	1748.06	1683.93	1617.01	1540.78	2813.31	3072.86	2109.42	1880.04	1734.91	1684.48	2552.47	3423.21	2099.94	1838.59	1741.24	2477.34	3185.65	2033.49	1728.74	1696.31	3436.51	2127.48	1909.88	2202.26	3943.48	3723.57	2564.91	2609.74	4142.01	4113.42	4017.37	3851.18	3318.54	3117.72	3032.83
	Ftolox/lox	3479.86	2395.65	2050.88	1977.99	1894.11	2425.1	3296.19	2075.57	1766.72	2150.01	1963.87	1824.52	2908.26	1755.05	3382.58	2241.74	1887.06	1752.28	2456.13	1956.59	1667.8	1598.83	2871.51	1690.28	1661.23	1571.46	1509.45	2297.22	1872.35	1519.46	1562.32	2661.26	3032.86	1914.26	2329.7	1667.99	1590.37	3259.07	1961.67	3171	3417.59	4145.7	4091.29	4068.8	3862.8	4270.25	4410.15	4188.72
	Ftolox/lox/Agrp-Cre	3703.31	3080.76	1924.86	1707.98	2148.98	1904.3	1824.67	1800.01	2916.95	1851.57	1756.68	2018.45	1822.68	1784.81	1766.26	1868.8	1642.03	2565.75	3426.06	3202.22	2742.04	1688.92	1706.67	1567.27	2363.27	1723.48	1638.87	1609.25	1548.53	1560.56	2784.82	3259.48	3345	2605.64	1539.87	1687.68	2448.91	1652.95	1665.85	3273	3536.42	3657.69	3700.54	3757.16	3951.46	3983.25	3987.54	4008.51
	Ftolox/lox/Agrp-Cre	3044.34	1821.89	2780.22	2066.13	1850.09	3256.95	2111.54	1740.19	1932.89	1617.07	1544.02	1497.56	3201.49	1871.31	1592.4	1497.74	2869.31	2943.8	1588.87	1505.2	2997.11	1702.39	1450.56	1408.82	3292.03	2758.29	1410.62	1496.14	1456.73	2718.26	2315.87	1508.47	1498.99	1488.05	3052.68	2879.75	1698.37	1963.27	2203.14	2058.82	1968.83	3683.43	3333.09	2664.65	3687.73	3428.46	2772.5	3315.15
	Ftolox/lox/Agrp-Cre	3222.32	2112.21	1907.87	1709.22	1727.3	1677.03	1596.55	1567.35	1566.14	3054.21	3262.28	2103.82	1679.03	1607.39	1517.93	1569.29	1494.63	3154.65	2969.91	1955.61	1786.69	1736.29	1628.07	1511.73	1428.29	1442.88	2674.34	2100.46	1354.01	2877.92	1895.06	1646.66	1619.38	1642.51	3094.62	3367.27	3059.89	2253.97	1840.54	2451.23	2989.11	3952.45	4169.04	4044.6	4022.82	4138.99	4213.25	4353.11
	Ftolox/lox/Agrp-Cre	4040.47	4312.42	3382.16	2357.63	3374.19	2456.95	2501.16	2237.9	2668.43	2121.41	3675.55	2263.62	2282.33	2132.49	2131.96	3744.12	3227.27	2397.68	2144.8	2400.59	1947.43	2164.88	2965.72	2541.97	2174.42	1936.05	1910.27	2036.98	2022.74	3791.05	2264.5	2820.97	2443.76	2448.96	2084.48	2241.58	3216.55	2416.78	2161.14	2023.15	4045.36	3881.34	3220.39	3921.23	3931.62	4066.1	3100.08	4277.96
	Ftolox/lox/Agrp-Cre	2149.45	3034.23	2400.54	1888.7	3071.04	3128.31	2044.46	1848.51	2693.33	2094.88	2754.43	2099.06	2698.19	2159.61	2025.37	1790.01	1972.06	4234.33	2867.71	2258.1	1966.57	1856.29	3569.29	3290.87	2191.07	2000.7	1852.36	3745.69	2165.24	1822.8	1799.5	2825.18	2091.79	1836.85	3252.89	4047.52	2124.7	1909.87	2437.89	2358.08	4212.44	4207.42	4149.21	4533.89	2284.85	4657.39	4614.94	2517.97
	Ftolox/lox/Agrp-Cre	4086.8	2997.72	2061.84	1959.18	1818.49	1813.62	1648.12	1653.31	3300.82	3574.3	2059.6	1961.75	1817.47	1714.05	1647.58	3560.44	3401.07	1945.23	1789.82	1661.4	1640.27	1685.51	3368.81	3249.43	2095.12	1671.51	1582.51	1623.97	1712.67	2919.37	3297.93	1887.26	1671.02	1768.84	1599.37	1874.41	3429.38	2121.4	1883.6	1945.43	2893.78	2856.49	4022.19	4170.75	4196.92	2630.26	4773.93	4900.49
	Ftolox/lox/Agrp-Cre	1890.16	1552.45	1527.44	1509.31	1525.61	1495.2	2717.44	1555.61	1415.39	1334.17	1535.92	1401.75	2516.13	1546.56	1454.91	1439.03	1476.52	1380.86	1928.74	2584.18	1573.87	1490.04	1478.55	1398.18	2451.64	2712.91	2643.74	2090.31	1540.63	1419.23	1493.53	3077.05	3657.35	3302.78	3120.97	1775.71	1649.63	1558.91	1479.78	1494.22	2424.52	3224.98	1869.23	1780.53	3634.22	3965.19	3864.35	2326.58
	Ftolox/lox/Agrp-Cre	3104.49	3166.52	2061.19	1960.28	2005.82	1897.07	2839.56	1716.31	1691.26	1792.07	1629.94	1570.27	1485.27	2643.04	1944.73	1649.15	1588.59	1486.1	1451.65	2669.53	2929.1	1745.23	1549.57	1529.17	1354.24	1350.52	2800.79	3008.51	1656.93	1519.82	1502.58	1560.78	2607.34	2748.6	1625.08	1629.91	1553.16	1511.51	2580.13	1642.98	3010.73	3199.65	3649.8	3438.53	2676.36	3341.79	2878.42	3263.61
	Ftolox/lox/Agrp-Cre	3158.89	1733.92	1551.61	1502.78	2883.78	1792.79	1608.93	1477.25	1354.65	1506.78	2758.84	1694.96	1438.34	1424.08	2681.32	1697.84	1445.19	2233.57	1511.96	1387.05	1640.8	2612.63	1563.87	1473.51	1279.07	1242.59	1225.15	2636.11	2750.69	1614.22	1576.15	1550.68	1480.6	2708.36	2562.41	1600.86	1355.41	1377.98	3205.05	1868.48	3406.71	3654.09	3186.16	3119.52	3678.49	2172.01	3389.89	2370.82
	Ftolox/lox/Agrp-Cre	2863.5	1809.11	1697.63	3140.29	2634.42	1801.45	1770.48	3219.56	2172.37	1762.93	1706.12	1599.83	2811.4	2414.39	2167.03	2404.25	1736.01	1644.39	1555.23	2341.7	1962.42	1705.75	1571.62	2165.14	2576.58	1781.02	1648.77	1645.91	3007.68	2241.29	2480.06	2624.59	1710.43	1754.83	1637.15	1579.22	3404.37	3217	1750.62	3470.54	3522.26	3208.34	2534.88	2889.08	3561.68	3248.33	2528.91	2378.64
[truncated: 32 more columns]

## Sheet: Fig.1G-2
		Early light	Late light	Early dark	Late dark
	Ftolox/lox	2015.16	1852.28	3459.67	2677.17
	Ftolox/lox	2113.09	2189.05	3149.73	2711.15
	Ftolox/lox	2077.23	2114.93	3078.15	2565.49
	Ftolox/lox	2516.16	2075.4	3681	3093.3
	Ftolox/lox	2398.37	2453.99	3671.29	3032.31
	Ftolox/lox	2272.38	2159.54	3414	3059.51
	Ftolox/lox	2539.09	2768.45	3790.64	3116.99
	Ftolox/lox	1831.83	2155.37	3489.93	2876.59
	Ftolox/lox	2137.51	2399.22	3457.05	2913.83
	Ftolox/lox	2282.01	2070.5	3620.69	3137.76
	Ftolox/lox/Agrp-Cre	2235.86	2120.6	3678.95	2773.76
	Ftolox/lox/Agrp-Cre	2116.65	2067.92	3306.23	2851.76
	Ftolox/lox/Agrp-Cre	2072.74	2070.59	3999.15	2869.63
	Ftolox/lox/Agrp-Cre	2792.66	2380.67	3931.64	3322.27
	Ftolox/lox/Agrp-Cre	2460.62	2457.26	4013.28	2977.52
	Ftolox/lox/Agrp-Cre	2323.63	2151.39	3877.38	2909.03
	Ftolox/lox/Agrp-Cre	1689.37	2070.45	3128.22	2172.79
	Ftolox/lox/Agrp-Cre	2017.64	1920.3	3202.52	3300.24
	Ftolox/lox/Agrp-Cre	1842.23	1866.23	2974.09	2594.26
	Ftolox/lox/Agrp-Cre	2162.61	2196.75	3140.47	2643.3

## Sheet: Fig.1H-1
		Day1 8:16	Day1 8:34	Day1 8:52	Day1 9:10	Day1 9:28	Day1 9:46	Day1 10:04	Day1 10:22	Day1 10:40	Day1 10:58	Day1 11:16	Day1 11:34	Day1 11:52	Day1 12:10	Day1 12:28	Day1 12:46	Day1 13:04	Day1 13:22	Day1 13:40	Day1 13:58	Day1 14:16	Day1 14:34	Day1 14:52	Day1 15:10	Day1 15:28	Day1 15:46	Day1 16:04	Day1 16:22	Day1 16:40	Day1 16:58	Day1 17:16	Day1 17:34	Day1 17:52	Day1 18:10	Day1 18:28	Day1 18:46	Day1 19:04	Day1 19:22	Day1 19:40	Day1 19:58	Day1 20:16	Day1 20:34	Day1 20:52	Day1 21:10	Day1 21:28	Day1 21:46	Day1 22:04	Day1 22:22
	Ftolox/lox	0.9749	0.9514	0.9086	0.9232	0.9557	0.953	0.9218	0.9299	0.9567	0.9206	0.9513	0.9457	0.9311	0.9387	0.9239	0.9298	0.9225	0.9558	0.9369	0.9416	0.9423	0.9532	0.9156	0.9582	0.9586	0.9352	0.9721	0.9708	0.9334	0.9338	0.9351	0.8897	0.9038	0.9212	0.8828	0.8699	0.8816	0.9321	0.9061	0.8574	0.8963	0.8903	0.9064	0.9118	0.9029	0.8565	0.8708	0.8214
	Ftolox/lox	0.95	0.9407	0.9501	0.9466	0.9536	0.9516	0.931	0.9491	0.9635	0.8852	0.9363	0.9051	0.903	0.8817	0.9039	0.9484	0.9729	0.9219	0.9371	0.9214	0.945	0.9433	0.8984	0.9268	0.9208	0.9269	0.9134	0.9179	0.9037	0.9511	0.9381	0.8918	0.9558	0.9026	0.9229	0.883	0.898	0.9549	0.9329	0.9287	0.9544	0.98	0.9607	0.9502	0.9712	0.9365	0.9515	0.9548
	Ftolox/lox	0.9245	0.9212	0.9121	0.8854	0.8863	0.9211	0.9095	0.9455	0.8953	0.8995	0.8894	0.8753	0.8847	0.9342	0.8896	0.8913	0.8832	0.8711	0.8767	0.9455	0.9591	0.9296	0.8898	0.9249	0.983	0.9689	0.9736	0.9708	0.9429	0.989	0.8928	0.9193	0.9468	0.9888	0.9405	0.9053	0.8811	0.9276	0.9407	0.9431	0.9413	0.955	0.9547	0.9617	0.9604	0.9705	0.9887	0.9675
	Ftolox/lox	0.9817	0.9859	0.9533	0.9797	0.9895	1.0239	1.0195	0.9871	0.9663	0.968	0.9791	0.9936	0.9808	1.0028	0.9862	0.9848	1.0049	0.995	1.002	1.0247	0.962	0.9504	0.9861	1.0158	0.98	0.9424	0.9915	0.9986	0.9756	1.0322	1.0031	1.008	0.9952	1.0141	0.9898	1.0052	0.9871	0.9995	0.9864	1.0046	0.9934	0.9494	0.978	0.9555	0.9	0.8709	0.9295	0.9329
	Ftolox/lox	0.962	0.9266	0.9129	0.9738	0.941	0.9796	0.9494	0.9209	0.9307	0.9151	0.9424	0.9501	0.9504	0.9744	0.9618	0.9363	0.9515	0.9096	0.9338	0.9435	0.9132	0.984	0.9582	0.929	0.9137	0.9136	0.9684	0.8959	0.8455	0.8494	0.9025	0.9006	0.8602	0.8294	0.8999	0.8332	0.8453	0.8159	0.8289	0.7972	0.8725	0.8836	0.8665	0.8675	0.8777	0.8767	0.9167	0.8936
	Ftolox/lox	1.0293	1.0206	1.0058	0.9925	1.0002	0.9907	0.976	1.0053	0.9866	0.9658	0.958	0.9554	0.998	0.9992	0.9681	1.0341	1.022	1.0114	1.0112	0.9915	1.0217	0.9851	0.9716	1.0335	1.0166	1.0102	1.0236	0.9799	1.0241	0.9954	0.9895	0.97	0.9352	0.9052	0.9302	0.9113	0.94	0.9662	0.953	0.987	0.9871	0.9675	0.938	0.9027	0.8712	0.8871	0.9158	0.9369
	Ftolox/lox	1.0409	1.0507	1.0265	1.0616	1.0831	1.0467	1.0569	1.0861	1.0614	1.0742	1.0513	1.0535	1.0502	1.0331	1.0098	0.9966	1.0226	1.0321	1.0464	1.0453	1.0497	1.0563	1.0432	1.0227	1.0231	1.0689	1.0524	1.0903	1.0598	1.0489	1.0234	1.0024	0.9767	0.9438	0.942	0.9762	0.9648	1.0181	1.047	1.0381	1.0138	0.9426	0.8917	0.8727	0.8445	0.9181	0.8634	0.9159
	Ftolox/lox	1.0103	0.9516	0.9594	0.9591	0.9877	0.952	0.979	0.9666	0.9035	0.9388	0.9298	0.9377	0.9176	0.9302	0.9195	0.8857	0.8723	0.9857	1.0017	0.9608	0.9439	0.9498	0.9936	1.0174	1.0126	0.9921	1.0132	0.9876	1.0364	1.0473	1.0242	0.9604	1.0033	1.0334	1.0511	1.0514	1.0362	1.0385	1.0135	1.0256	0.9814	0.9776	0.9509	0.9747	0.9842	0.9899	0.99	0.9882
	Ftolox/lox	0.98	0.9659	0.9309	0.9438	0.9344	0.9165	0.9279	0.9407	0.9129	0.9814	0.9539	0.9625	0.962	0.9756	0.9221	0.9095	0.9667	0.9437	0.9671	0.9496	0.9769	0.9829	0.9515	1.0009	1.0238	1.0164	1.0123	1.0065	1.0038	0.9906	0.9766	0.9622	0.9849	0.9388	0.9916	0.9877	1.0009	0.992	0.9703	0.9629	0.9498	0.9264	0.9337	0.9093	0.8854	0.8565	0.9016	0.9264
	Ftolox/lox	1.0122	0.9868	0.9709	0.9703	0.9767	0.9651	1.0226	0.9764	0.9454	0.9876	0.9499	0.9124	0.9242	0.9945	0.9295	0.9581	0.9495	0.9825	0.9778	0.9773	0.9087	0.9174	0.9329	0.9831	0.9631	0.9992	0.9907	0.9606	1.0121	0.9372	0.9668	0.9304	0.9838	0.9003	0.9479	0.9515	0.9133	0.943	0.929	0.9526	0.9968	0.972	0.9636	0.9501	0.9401	0.9378	0.9467	0.9612
	Ftolox/lox/Agrp-Cre	0.9686	0.9666	0.9499	0.9212	0.9401	0.97	0.9698	0.9839	0.9795	0.9749	0.962	0.9824	0.977	0.9716	0.982	0.9912	0.9692	0.9748	0.9798	0.9649	0.9445	0.9473	0.9151	0.9461	0.9206	0.9595	0.9898	0.9885	0.9915	0.9812	0.9849	0.9584	0.973	0.9563	0.9433	0.8931	0.921	0.9492	0.8955	0.8498	0.9185	0.9313	0.91	0.9246	0.9042	0.9146	0.9279	0.9479
	Ftolox/lox/Agrp-Cre	0.92	0.9199	0.8814	0.9727	0.9148	0.9501	0.9906	0.9518	0.9344	0.9544	0.9397	0.957	0.9321	0.9347	0.9036	0.9271	0.8984	0.9393	0.9269	0.8907	0.9004	0.8924	0.8951	0.8927	0.8968	0.8942	0.9305	0.9004	0.8663	0.8646	0.9302	0.8996	0.9243	0.8801	0.8873	0.9324	0.9267	0.9124	0.9458	0.9447	0.9172	0.9533	0.9344	0.9348	0.9118	0.9541	0.9312	0.9295
	Ftolox/lox/Agrp-Cre	0.9489	0.9428	0.934	0.9317	0.9427	0.925	0.9397	0.9461	0.9215	0.9057	0.9985	0.9627	0.8989	0.8729	0.8949	0.8954	0.8853	0.8903	0.9324	0.9343	0.9025	0.9306	0.9451	0.9409	0.9845	1.0087	1.0157	1.0119	0.9505	0.9328	0.9107	0.894	0.9427	0.9193	0.9281	0.9474	0.9126	0.8955	0.8936	0.8824	0.9267	0.9417	0.9405	0.9475	0.8878	0.8542	0.8636	0.9009
	Ftolox/lox/Agrp-Cre	1.0369	1.0101	0.9919	1.0089	1.0427	1.0227	1.012	1.0465	0.9833	0.9884	0.9921	0.9855	1.0035	1.0243	0.9955	1.0317	1.0098	0.9849	1.041	1.0474	0.9783	0.989	0.9792	0.9547	0.9909	1.0003	1.0004	1.003	1.0037	1.016	0.996	1.0185	0.9945	1.0195	1.025	1.0404	1.0067	0.9661	0.9831	1.0136	0.9841	0.9095	0.8971	0.9689	0.9271	0.9651	0.9366	0.9695
	Ftolox/lox/Agrp-Cre	0.948	0.9661	0.9174	0.9525	0.9872	0.9409	0.9351	0.9382	0.9587	0.8926	0.9446	0.9404	0.9509	0.9623	0.9402	0.9537	0.9442	0.9045	0.9277	0.9143	0.9349	0.9501	0.9889	0.9627	0.9466	0.9539	0.9682	0.9898	0.9343	0.9375	0.9539	0.9736	0.9779	0.9843	0.999	0.9391	0.9078	0.9641	0.958	0.919	0.9896	0.9357	0.9441	0.8731	0.8432	0.9037	0.8855	0.8491
	Ftolox/lox/Agrp-Cre	0.9475	0.965	0.9143	0.9277	0.9208	0.9434	0.8943	0.9251	0.9212	0.9528	0.9051	0.9109	0.9163	0.9391	0.9017	0.9528	0.9513	0.9117	0.9207	0.8971	0.9032	0.8852	0.9502	0.9394	0.886	0.8806	0.8855	0.8692	0.8422	0.9511	0.962	0.9322	0.9297	0.9028	0.9528	0.9669	0.9823	0.983	0.95	0.9422	0.9595	0.9015	0.9149	0.898	0.8966	0.9054	0.9279	0.9241
	Ftolox/lox/Agrp-Cre	0.8787	0.7863	0.8021	0.8088	0.8151	0.8236	0.8226	0.7828	0.8028	0.8149	0.8243	0.7907	0.8068	0.8228	0.7705	0.7987	0.8171	0.7869	0.779	0.8156	0.8153	0.7632	0.7909	0.797	0.8275	0.8329	0.8841	0.8744	0.8152	0.8097	0.8231	0.8439	0.8409	0.9021	0.871	0.8825	0.8676	0.8542	0.8293	0.8311	0.8496	0.8474	0.8398	0.8277	0.8177	0.8806	0.9013	0.8965
	Ftolox/lox/Agrp-Cre	1.044	0.9845	0.9845	0.9691	1.0142	1.0027	1.0057	0.9849	0.9433	0.9832	0.9889	0.9863	0.9414	0.9759	0.9824	0.9521	0.9391	0.9566	0.938	0.9737	1.0073	0.9798	0.9554	0.9399	0.9355	0.9517	0.9742	0.9951	1.0007	0.9596	0.9802	0.9583	0.964	0.9989	0.9746	0.975	0.9639	0.9343	0.9324	0.971	0.9493	0.9756	0.8974	0.9901	0.9901	0.9939	1.0099	1.0141
	Ftolox/lox/Agrp-Cre	0.9581	0.9532	0.9193	0.9158	0.9322	0.9402	0.9398	0.9339	0.9291	0.9628	0.9428	0.9684	0.9071	0.9636	0.9369	0.9262	0.9338	0.9553	0.967	0.9314	0.9516	0.9677	0.9945	0.9584	0.9875	0.9785	0.9978	0.957	0.9699	0.9522	0.955	0.9745	0.9671	0.9836	1.002	0.96	0.9219	0.9475	0.9124	0.9465	0.9363	0.9595	0.908	0.911	0.8991	0.9209	0.8967	0.9333
	Ftolox/lox/Agrp-Cre	0.9184	0.9361	0.8669	0.8609	0.9145	0.9054	0.8655	0.8496	0.8804	0.9137	0.9112	0.8798	0.8853	0.9873	0.9045	0.8725	0.912	0.9398	0.9604	0.9453	0.9593	0.921	0.9511	0.9576	0.9722	0.9745	0.9624	0.9744	0.9884	0.9835	0.956	0.9786	0.9599	0.9363	0.9676	0.975	0.976	0.9749	0.8872	0.8775	0.8835	0.9522	0.9208	0.944	0.9494	0.9754	0.9352	0.9176
[truncated: 32 more columns]

## Sheet: Fig.1H-2
		Early light	Late light	Early dark	Late dark
	Ftolox/lox	0.938655	0.922645	0.904935	0.967235
	Ftolox/lox	0.932655	0.9228	0.97188	0.99341
	Ftolox/lox	0.90207	0.94088	0.96824	0.9638
	Ftolox/lox	0.99044	0.99138	0.96666	0.999895
	Ftolox/lox	0.94329	0.8842	0.927215	0.974195
	Ftolox/lox	0.996085	0.977465	0.963145	1.02193
	Ftolox/lox	1.04645	1.02239	0.939915	1.00917
	Ftolox/lox	0.94745	1.01157	0.99879	1.03357
	Ftolox/lox	0.947355	0.986675	0.928065	0.982855
	Ftolox/lox	0.968485	0.95118	0.975495	0.993465
	Ftolox/lox/Agrp-Cre	0.96897	0.94543	0.936955	0.960775
	Ftolox/lox/Agrp-Cre	0.93198	0.905845	0.95652	0.97521
	Ftolox/lox/Agrp-Cre	0.925185	0.937475	0.903815	0.94278
	Ftolox/lox/Agrp-Cre	1.01296	0.998945	0.948155	1.00214
	Ftolox/lox/Agrp-Cre	0.940975	0.95718	0.928545	0.954235
	Ftolox/lox/Agrp-Cre	0.92594	0.924825	0.94168	0.945025
	Ftolox/lox/Agrp-Cre	0.807505	0.837795	0.87721	0.854965
	Ftolox/lox/Agrp-Cre	0.977525	0.96759	1.00799	1.02526
	Ftolox/lox/Agrp-Cre	0.940845	0.96428	0.940455	0.976975
	Ftolox/lox/Agrp-Cre	0.905475	0.95667	0.954375	0.965845

[truncated: 7 more sheets: Fig.1I-1, Fig.1I-2, Fig.1J, Fig.1K, Fig.1L, Fig.1M, Fig.1N]
