# Supplementary material for: FTO promotes weight gain via altering Kif1a splicing and axonal vesicle trafficking in AgRP neurons
Source: EMBO J. 2025 Jul 9;44(18):4919–61. doi: 10.1038/s44318-025-00503-3 (PMC12436618; doi:10.1038/s44318-025-00503-3)
Supplement: Supplementary file 4 — Source data Fig. 2 [file 44318_2025_503_MOESM4_ESM.zip › Fig.2A-J.xlsx]

## Sheet: Fig.2A
		6-week-old	7-week-old	8-week-old	9-week-old	10-week-old	11-week-old	12-week-old	13-week-old	14-week-old	15-week-old	16-week-old	17-week-old	18-week-old	19-week-old	20-week-old	21-week-old	22-week-old	23-week-old	24-week-old	25-week-old
	Flex-mCherry	23.7	24.44	23.61	24.1	25.28	25.96	26.54	26.5	26.91	27.01	27.42	26.52	27.32	28.59	29.67	29.69	29.73	30.24	30.98	30.71
	Flex-mCherry	19.28	19.43	21.71	17.81	21.77	22.66	23.24	23.23	24.01	24.1	24.23	23.41	24.85	25.61	25.67	26.39	26.2	26.27	25.34	24.86
	Flex-mCherry	18.54	17.74	19.16	18.67	19.92	21.64	22.12	22.16	22.7	22.64	23.38	22.12	23.49	23.98	24.12	24.61	24.51	25.27	23.84	25.62
	Flex-mCherry	20.81	23.18	24.86	24.46	25.7	25.66	25.12	25.7	25.31	25.96	26.2	26.17	27.38	27.72	27.92	28.89	29.59	29.59	30.3	29.6
	Flex-mCherry	17.96	16.77	19.66	21.28	21.93	22.8	23.64	23.67	23.83	24.74	25.47	26.5	26.82	26.67	27.23	27.55	27.7	27.71	28.49	26.79
	Flex-mCherry	17.9	17.25	19.12	19.7	21.15	22.06	22.7	22.78	23.46	24.69	25.05	26.22	26.2	26.73	27.32	27.4	26.4	26.61	27.1	27.6
	Flex-mCherry	19.83	21.49	22.38	22.68	24.06	24.31	26.17	26.38	27.72	30.12	29.03	27.53	28.36	28.45	29.34	30.29	31.6	32.55	33.5	35
	Flex-mCherry	19.6	21.03	21.73	23.14	23.25	25.5	25.04	26.47	26.14	26.85	27.04	28.06	28.61	28.37	29.66	30.56	31.58	29.77	30.27	30.98
	Flex-mCherry	18.69	20.26	21.15	22.2	24	24.52	24.78	25.79	26.51	26.61	27.73	28.4	29.37	29.69	29.7	31.11	31.06	29.09	29.7	30.33
	Flex-mCherry	17.37	17.93	19.92	20.72	21.98	22.93	23.7	24.57	24.66
	Flex-mCherry	18.36	19.93	22.2	18.78	22.5	24.38	23.2	27.68	25.79	25.5	28.59	26.54	26.89	27.27	27.72	27.43	28.64	28.71	28.67	28.72
	Flex-mCherry	23.27	24.05	25.67	25.85	25.55	26.79	24.86	28.06	28.99	29.89	31.3	32.01	32.83	33.45	34.75	34.99	35.75	36.34	35.75	33.83
	Flex-mCherry	20.76	18.35	20.41	22.11	23.3	24.76	25.09	25.62	25.61	25.66	26.7	26.79	26.89	28.11	28.31	28.23	29.01	29.27	29.7	29.14
	Flex-mCherry	19.36	19.25	21.43	21.8	22.15	23.61	24.63	25.02	24.18	24.91	25.41	26.37	26.45	26.84	27.56	28.02	28.09	28.3	28.6	28.11
	Flex-Fto-mCherry	22.34	23.34	23.83	24.57	25.26	26.12	26.18	26.03	27.21	27.31	27.71	36.92	28.3	29.37	29.94	30.19	30.47	30.71	31.6	31.85
	Flex-Fto-mCherry	19.59	23.65	25.27	27.76	27.92	28.22	29.17	29.38	30.03	30.12	32.32	28.88	32.68	35.75	38.27	39.96	41.55	43.58	44.61	47.57
	Flex-Fto-mCherry	19.23	21.27	23.54	23.21	24.02	24.32	24.83	24.77	25.36	25.24	26.52	25.33	26.13	27.82	30.2	31.11	32	32.7	32.99	34.01
	Flex-Fto-mCherry	21.21	23.21	24.15	25.82	27.02	28.91	28.8	29.94	31.65	36.85	38.87	26.59	38.82	41.6	42.57	43.81	45.43	46.24	47.77	48.35
	Flex-Fto-mCherry	18.4	19.08	20.49	20.12	21.23	21.74	23	23.77	25.5	25.68	26.91	27.53	28.74	30.56	31.47	32.7	33.22	34.23	34.3	36.4
	Flex-Fto-mCherry	19.33	18.32	19.75	20.67	20.88	22.11	22.55	24.2	24.52	25.78	26.17	27.15	27.79	29.56	29.64	30.61	31.15	31.5	32.56	30.49
	Flex-Fto-mCherry	20.21	22.3	23.63	24.4	24.89	25.9	26.28	27.21	27.94	28.58	28.35	29.6	30.33	30.91	31.84	32.22	32.11	33.16	33.91	32.26
	Flex-Fto-mCherry	18.71	20.26	21.4	22.21	23.01	23.71	24.57	24.73	25.25	25.45	26.27	27.1	27.7	28.76	28.76	29.85	28.2	28.1	28.98	28.9
	Flex-Fto-mCherry	18.82	16.98	19.22	20.93	23.1	23.64	22.8	25.29	25.55	26.43	27.46	27.65	28.7	28.9	29.19	29.45	30.07	28.8	29.86	30.81
	Flex-Fto-mCherry	20.13	24.7	27.5	28.5	29.56	31.7	31.35	32.02	32.75	34.12	34.3	35.8	37.29	38.71	40.73	42.02	44.04	43.2	44.47	47.11
	Flex-Fto-mCherry	20.76	22.41	24.65	25.44	26.29	28.39	30.26	31.96	30.8	31.91	32.87	34.82	37.04	36.13	37.74	38.76	40.43	41.55	43.7	44.86
	Flex-Fto-mCherry	17.58	17.95	22.04	23.29	27.29	29.11	31.25	34.49	35.77	38.04	40.2	43.84	45.9	45.9	46.62	47.6	48.8	49.7	49.6	50.35
	Flex-Fto-mCherry	17.64	20.54	23	24.94	26.4	27.99	29.28	31.28	31.19	33.38	34.06	37.09	39.61	41.46	44.08	45.6	46.81	46.19	48.3	48
	Flex-Fto-mCherry	22.47	23	23.86	24.65	25.04	26.17	26.49	27.33	28	28.17	28.85	29.78	29.9	31.14	31.68	32.23	32.9	33.56	34.3	35.23
	Flex-Fto-mCherry	18.69	17.06	19.12	20.38	20.92	22.37	22.82	23.13	23.74	24.13	25	25	25.75	25.25	26.03	25.73	26.25	26.36	26.58	27.27
	Flex-Fto-mCherry	20.44	21.89	23.82	24.27	25.47	26.7	27.05	28.18	28.56	27.95	29.1	30.32	32.31	32.83	32.99	34.98	35.37	35.83	36.68	36.76

## Sheet: Fig.2C
		Fat (%)
	Flex-mCherry	15.11
	Flex-mCherry	10.37
	Flex-mCherry	11.56
	Flex-mCherry	11.46
	Flex-mCherry	11.55
	Flex-mCherry	11.64
	Flex-mCherry	22.19
	Flex-mCherry	13.57
	Flex-Fto-mCherry	44.83
	Flex-Fto-mCherry	22.02
	Flex-Fto-mCherry	44.19
	Flex-Fto-mCherry	18.2
	Flex-Fto-mCherry	21.64
	Flex-Fto-mCherry	13.3
	Flex-Fto-mCherry	14.96
	Flex-Fto-mCherry	43.68

## Sheet: Fig.2D
		Body length (cm)
	Flex-mCherry	10.2
	Flex-mCherry	9.6
	Flex-mCherry	9.5
	Flex-mCherry	9.9
	Flex-mCherry	9.9
	Flex-mCherry	9.7
	Flex-mCherry	10
	Flex-mCherry	9.9
	Flex-Fto-mCherry	10.3
	Flex-Fto-mCherry	10.3
	Flex-Fto-mCherry	9.9
	Flex-Fto-mCherry	10.1
	Flex-Fto-mCherry	10.1
	Flex-Fto-mCherry	10
	Flex-Fto-mCherry	10.1
	Flex-Fto-mCherry	10
	Flex-Fto-mCherry	10
	Flex-Fto-mCherry	10.3

## Sheet: Fig.2E
		7-week-old	8-week-old	9-week-old	10-week-old	11-week-old	12-week-old	13-week-old	14-week-old	15-week-old	16-week-old	17-week-old	18-week-old	19-week-old	20-week-old	21-week-old	22-week-old	23-week-old	24-week-old	25-week-old
	Flex-mCherry	28.35	52.74	77.6	100.28	123.74	145.37	167.7	192.13	215.04	215.04	238.03	262.06	286.58	309.21	331.74	354.6	379.92	408.46	459.15
	Flex-mCherry	28.12	46.67	69.34	90.16	110.95	132.53	154.9	177.63	199.68	199.68	225.52	248.54	270.22	293.09	314.8	336.37	355.21	380.44	400.79
	Flex-mCherry	23.65	44.25	63.93	83.87	103.42	124.7	146.04	167.63	188.52	188.52	213.53	233.98	254.68	277.11	298.79	317.89	337.17	364.03	364.03
	Flex-mCherry	27.21	50.3	75.14	98.32	119.23	139.54	162.15	184.89	213.04	238.7	261.59	283.85	306.41	330.23	353.32	376.9	404.81	425.92	437.25
	Flex-mCherry	24.97	48.12	68.36	91.75	113.68	136.73	159.67	182.26	206.5	232.16	256.58	280.81	306.43	333.58	360.22	392.22	414.47	436.65	462.94
	Flex-mCherry	25.03	45.3	69.61	91.13	113.84	134.51	155.47	179.31	202.09	224.06	244.28	265.41	287.36	309.57	336.04	353.91	383.3	405.92	429.81
	Flex-mCherry	23.54	47.25	72.68	96.96	124	148.89	176.96	216.45	247.16	271.44	306.83	337.48	365.36	394.49	428.15	454.64	463.29	494.57	525.04
	Flex-mCherry	22.38	46.24	70.92	95.01	118.89	141.75	164.47	186.34	209.8	231.63	254.44	278.1	300.15	324.07	351.48	371.29	396.42	421.59	447.69
	Flex-mCherry	22.52	44.48	68.66	94.32	118.13	143.43	168.46	194.13	218.78	244.29	270.87	297.38	323.38	348.96	382.41	404.02	431.93	458.37	484.95
	Flex-mCherry	28.08	53.91	79.54	103.86	130.04	155.98	181.84	181.84	181.84	181.84	181.84	181.84	181.84	181.84	181.84	181.84	181.84	181.84	181.84
	Flex-mCherry	27.96	53.68	97.09	110.45	138.56	177.59	203.69	228.14	264.15	288.34	315.08	347.86	369.87	383.07	410.53	437.56	465.71	492.05	521.25
	Flex-mCherry	24.97	49.17	83.86	94.86	118.78	128.66	152.99	177.97	204.34	231.66	256.96	287.43	311.34	325.52	351.93	380.71	409.47	428.1	454.13
	Flex-mCherry	26.01	50.25	73.18	96.25	120.09	143.61	167.6	189	213.07	239.08	265.02	295.91	318.43	330.88	356.84	381.63	407.05	434.97	455.13
	Flex-mCherry	25.86	48.81	71.21	93.69	116.14	138.65	161.46	181.87	204.99	227.66	250.55	264.78	284.33	292.09	315.11	338.43	360.84	388.32	408.57
	Flex-mCherry	27.01	53	79.84	105.21	132.62	161.01	186.29	186.29	196.85	224.54	252.47	281.64	311.02	323.12	354.42	385.1	413.71	413.71	413.71
	Flex-mCherry	23.32	44.03	65.11	85.97	107.4	130.42	156.52	156.52	162.95	184.26	206.44	228.27	251.45	276.98	302.44	326.86	350.61	350.61	350.61
	Flex-mCherry	21.27	40.96	61.46	81.71	101.2	120.86	142.36	142.36	157.33	176.03	196.75	218.44	239.3	260.67	282.5	304.66	326.15	326.15	326.15
	Flex-mCherry	25.59	50.72	76.52	100.88	125.97	153.07	178.98	178.98	190.73	218.1	243.95	270.23	294.8	321.19	347.09	372.81	399.95	399.95	399.95
	Flex-Fto-mCherry	27.43	50.68	76.2	99.38	121.5	146.36	171.25	196.62	223.97	223.97	261.16	288.9	315.6	343.82	371.75	399.97	430.03	463.13	488.38
	Flex-Fto-mCherry	29.56	58.14	83.76	108.8	134	159.29	186.44	215.07	248.48	248.48	286.08	322.13	359.8	395.71	432.58	468.39	504.22	549.15	576.12
	Flex-Fto-mCherry	27.76	49.08	72.12	92.48	112.85	134.23	156.22	179.64	203.62	203.62	229.75	253.82	279.05	304.73	329.96	355.21	380.32	410.99	427.33
	Flex-Fto-mCherry	29.01	56.39	82.05	108.68	131.33	157.79	187.72	228.64	272.98	272.98	303.13	337.55	369.67	401.21	435.65	467.36	500.61	539.86	567.71
	Flex-Fto-mCherry	20.28	41.43	62.46	80.67	101.2	122.02	145.24	168.27	191.41	218.22	242.38	267.91	294.21	320.23	344.88	371.44	403.24	425.18	432.21
	Flex-Fto-mCherry	21.66	43.52	62.47	84.16	105.98	130.08	153.3	178.07	202.26	227.23	252.61	278.81	304.96	330.63	356.61	382.91	414.78	431.28	445.74
	Flex-Fto-mCherry	24.7	47.95	70.16	93.45	116.73	140.98	164.17	186.98	210.59	234.81	258.13	282.27	306.81	330.18	352.96	382.15	402.46	423.86	450.83
	Flex-Fto-mCherry	22.85	45	68.17	91.06	114.94	138.56	159.89	182.1	204.49	227.03	247.85	270.43	291.07	313.52	338.38	357.6	383.42	404.43	427.72
	Flex-Fto-mCherry	22.24	44.77	66.67	91.34	115.26	140.28	164.9	188.8	213.47	238.35	262.26	286.9	310.27	332.47	359.76	382.59	406.65	432.74	458.37
	Flex-Fto-mCherry	30.24	61.3	85.51	109.89	137.25	161.15	186.09	213.27	240.99	267.58	298.05	327.35	357.12	387.42	426.26	453.55	484.08	514.45	550.51
	Flex-Fto-mCherry	24.95	49.87	84.24	101.56	130.45	160.18	184.42	209.8	239.34	268.31	299.01	329	354.95	369.26	400.33	431.7	464.86	496.62	527.39
	Flex-Fto-mCherry	26.92	55.54	86.46	116.81	150.73	185.95	222.82	259.45	297.24	336.54	375.35	418.64	450.94	470.96	510.43	547.57	584.21	621.76	661.15
	Flex-Fto-mCherry	26.76	53.03	77.89	102.56	128.74	157.06	186.71	217.1	250.52	282.63	318.51	359.87	390.82	400.81	434.01	466.58	502.71	535.71	570.57
	Flex-Fto-mCherry	25.02	50.14	74.21	97.68	122.27	146.8	171.21	193.46	217.03	242.28	266.53	295.89	316.57	326.04	352.37	379.29	406.34	433.82	461.33
	Flex-Fto-mCherry	27.3	53.8	78.78	102.4	127.83	151.66	175.58	199.87	224.11	248.38	272.61	301.41	321.46	329.83	355.57	380.45	405.44	430.46	454.83
	Flex-Fto-mCherry	26.71	50.71	73.4	95.9	118.39	141.6	164.12	183.66	207.44	231.77	258.98	289.89	310.75	322.19	347.42	373.77	400.35	425.75	452
	Flex-Fto-mCherry	24.72	47.13	69.54	95.73	120.46	145.22	170.36	170.36	182.41	209.24	236.97	264.39	293.43	323.43	352.27	382.02	411.67	411.67	411.67
	Flex-Fto-mCherry	25.51	53.45	84.73	117.29	149.12	181.55	215.78	215.78	238.07	275.34	311.67	349.52	387.63	425.08	460.49	497.88	533.25	533.25	533.25
	Flex-Fto-mCherry	31.13	59.69	90.6	121.21	154.65	185.59	213.11	213.11	230.84	263.05	296.09	330.49	366.28	400.68	434.8	469.78	504.89	504.89	504.89

## Sheet: Fig.2F-1
		Day1 6:26	Day1 6:56	Day1 7:26	Day1 7:56	Day1 8:26	Day1 8:56	Day1 9:26	Day1 9:56	Day1 10:26	Day1 10:56	Day1 11:26	Day1 11:56	Day1 12:26	Day1 12:56	Day1 13:26	Day1 13:56	Day1 14:26	Day1 14:56	Day1 15:26	Day1 15:56	Day1 16:26	Day1 16:56	Day1 17:26	Day1 17:56	Day1 18:26	Day1 18:56	Day1 19:26	Day1 19:56	Day1 20:26	Day1 20:56	Day1 21:26	Day1 21:56	Day1 22:26	Day1 22:56	Day1 23:26	Day1 23:56	Day2 0:26	Day2 0:56	Day2 1:26	Day2 1:56	Day2 2:26	Day2 2:56	Day2 3:26	Day2 3:56	Day2 4:26	Day2 4:56	Day2 5:26	Day2 5:56
	Flex-mCherry	0	15	72	0	52	0	31	0	0	34	0	0	13	0	0	34	15	0	12	3	0	17	1	0	0	9	0	0	0	14	14	7	14	45	49	60	43	41	13	1	25	8	7	9	37	9	1	20
	Flex-mCherry	24	0	7	9	0	12	4	0	9	1	0	15	0	5	4	0	10	0	0	0	23	5	0	3	19	53	16	12	72	81	16	0	14	15	31	39	10	19	31	1	0	11	0	18	33	0	41	14
	Flex-mCherry	6	97	31	0	69	0	0	104	0	0	0	0	78	0	0	0	82	9	0	0	23	4	0	0	41	0	36	72	0	0	139	0	0	56	3	24	82	67	119	136	177	92	49	66	67	0	114	46
	Flex-mCherry	30	37	0	58	39	0	0	41	0	0	102	0	0	0	0	0	113	0	0	0	83	0	0	0	159	168	150	103	132	92	51	1	0	2	91	12	35	101	65	2	0	13	102	0	0	45	24	0
	Flex-mCherry	99	0	0	0	0	68	0	0	0	0	0	0	38	0	0	62	35	0	43	0	0	0	24	0	65	21	0	0	65	0	82	140	78	60	131	100	63	8	73	164	14	0	92	0	20	158	60	5
	Flex-mCherry	24	0	0	6	26	0	0	0	27	0	0	12	15	0	0	27	0	0	18	9	5	10	5	0	53	0	17	23	54	63	81	80	55	30	7	20	39	0	31	0	44	26	16	11	29	16	17	47
	Flex-mCherry	49	1	0	10	16	0	0	5	0	4	44	14	0	0	0	76	0	0	41	13	0	1	37	0	0	0	33	0	111	88	103	65	149	99	109	31	82	0	28	73	40	17	34	80	22	59	126	111
	Flex-Fto-mCherry	13	3	94	82	0	91	8	0	13	0	65	0	0	0	0	40	0	0	0	16	0	0	15	11	0	16	68	0	19	36	53	0	17	33	91	100	114	35	0	159	21	81	37	50	0	67	0	153
	Flex-Fto-mCherry	2	0	75	23	0	0	5	106	0	0	5	220	0	0	0	0	7	208	0	6	0	160	0	4	0	179	4	0	133	44	7	265	21	46	0	0	7	93	173	6	209	4	0	1	144	15	0	1
	Flex-Fto-mCherry	64	20	0	0	0	29	3	0	0	72	0	0	58	43	0	0	0	89	113	30	0	0	0	196	37	0	0	143	0	128	55	0	0	10	164	3	124	69	173	156	156	97	72	0	134	79	0	66
	Flex-Fto-mCherry	33	0	6	10	20	0	11	1	10	12	0	0	0	18	0	0	2	47	33	0	0	0	0	0	25	0	0	16	0	0	12	0	28	9	19	39	5	61	94	57	24	0	0	21	0	53	70	33
	Flex-Fto-mCherry	46	25	0	17	0	0	9	3	7	0	1	5	1	0	0	11	0	0	3	11	0	8	0	14	2	0	44	21	11	65	21	0	19	0	17	21	28	14	37	30	31	0	14	4	0	10	37	77
	Flex-Fto-mCherry	36	0	35	21	0	7	14	0	12	2	0	54	7	32	0	37	2	0	19	0	16	9	0	1	17	0	0	39	0	24	108	14	51	45	48	60	30	0	85	26	14	30	56	8	72	49	23	8
	Flex-Fto-mCherry	57	0	0	0	0	0	0	6	11	0	0	12	0	24	4	6	8	0	0	4	0	3	20	0	37	8	1	0	0	0	2	0	0	0	1	0	0	0	0	0	0	0	0	0	0	0	0	0
[truncated: 120 more columns]

## Sheet: Fig.2F-2
		Fto					FtoAgRP
	ad lib first 1hr ZT12-13	22	25	109	28.6667	0	16.6667	61	77.6667	8.33333	5.33333	6	15
	ad lib ZT13-24	18.2727	21.5454	46.4091	59.6818	66.3636	57.0909	53.3182	74.0455	24.5909	22.7727	35.9091	0.181818
	Fasting first 1 hr ZT11-12	56	29	16.5	48.5	18	76.5	64	30.5	58	26	16.5	5.5
	Fasting ZT12-24	30.56	25.8	16.76	43.32	38.56	41.12	18.84	52.32	43.28	28.68	23.56	6.92
	Refeeding ZT11-12	29	26	78.5	237	191	130.5	65.5	217.5	29	26	143	118.5
	Refeeding ZT12-24	19.36	10.8	61.8	65.56	63.92	10.76	9.72	68.24	14.68	19.32	43.52	0.08
		ad lib ZT12-13	ad lib ZT13-24	Food deprivation ZT11-12	Food deprivation ZT12-24	Refeeding ZT11-12	Refeeding ZT12-24
	Flex-mCherry	22	18.2727	56	30.56	29	19.36
	Flex-mCherry	25	21.5454	29	25.8	26	10.8
	Flex-mCherry	13.6667	61.1364	37.5	28	110	42.72
	Flex-mCherry	109	46.4091	16.5	16.76	78.5	61.8
	Flex-mCherry	28.6667	59.6818	48.5	43.32	237	65.56
	Flex-mCherry	17.6667	32.0909	38	47.6	110	40.52
	Flex-mCherry	0	66.3636	18	38.56	191	63.92
	Flex-Fto-mCherry	16.6667	57.0909	76.5	41.12	130.5	10.76
	Flex-Fto-mCherry	61	53.3182	64	18.84	65.5	9.72
	Flex-Fto-mCherry	77.6667	74.0455	30.5	52.32	217.5	68.24
	Flex-Fto-mCherry	8.33333	24.5909	58	43.28	29	14.68
	Flex-Fto-mCherry	5.33333	22.7727	26	28.68	26	19.32
	Flex-Fto-mCherry	6	35.9091	16.5	23.56	143	43.52
	Flex-Fto-mCherry	15	0.181818	5.5	6.92	118.5	0.08

## Sheet: Fig.2G-1
			Day1 6:09	Day1 6:27	Day1 6:45	Day1 7:03	Day1 7:21	Day1 7:39	Day1 7:57	Day1 8:15	Day1 8:33	Day1 8:51	Day1 9:09	Day1 9:27	Day1 9:45	Day1 10:03	Day1 10:21	Day1 10:39	Day1 10:57	Day1 11:15	Day1 11:33	Day1 11:51	Day1 12:09	Day1 12:27	Day1 12:45	Day1 13:03	Day1 13:21	Day1 13:39	Day1 13:57	Day1 14:15	Day1 14:33	Day1 14:51	Day1 15:09	Day1 15:27	Day1 15:45	Day1 16:03	Day1 16:21	Day1 16:39	Day1 16:57	Day1 17:15	Day1 17:33	Day1 17:51	Day1 18:09	Day1 18:27	Day1 18:45	Day1 19:03	Day1 19:21	Day1 19:39	Day1 19:57
		Flex-mCherry	2494.59	3864.87	4120.81	3555.69	2336.66	3209.44	2555.56	2714.88	2491.38	3936.63	2264.33	2119.24	1890.29	2233.33	3221.98	2554.44	2442.04	2474.99	2228.91	2487.19	3356.26	2036.35	2178.64	2314.17	2207.44	3690.19	3258.77	2531.63	2177.4	2399.75	2367.13	2297.77	3480.52	2394.81	3003.55	2592.35	2425.34	2392.19	2928.93	2771.67	3440.8	2628.17	2673.34	4246.31	4204.85	4083.64	4120.27
		Flex-mCherry	3435.31	3384.87	4007.17	2745.76	2660.48	3162.05	3350.1	2538.18	2821.46	2418.5	3306.73	2759.23	2364.2	2328.44	2621.99	3070.89	2334.41	2374.68	2280.69	2272.34	3383.11	3122.43	3097.17	2242.34	2496.74	2182.59	3242.75	2101.41	2505.42	2173.13	2058.7	3305.57	3236.55	2499.27	2644.64	2271.62	3059.2	2266.32	2336.11	2556.21	3030.91	3025.05	4341.79	4047.97	4097	4251.6	4179.86
		Flex-mCherry	1837.15	2036.49	3645.22	3312.99	3098.36	1923.02	2205.35	2624.34	2063.61	2096.87	1953.79	2014.34	2454.79	2438.25	1951.49	2060.61	2627.9	2072.75	2178.57	3106.5	1890.84	2114.87	2115.09	2368.5	2366.42	2836	1683.32	2132.88	2200.68	2303.11	1990.81	2058.97	3019.05	2039.23	2026.57	1910.65	2697.47	2263.34	2242.05	2347.28	3232.44	2624.79	3512.04	3821.56	3652.79	3641.46	3643.45
		Flex-mCherry	4728.74	3447.73	3590.95	1870.77	1848.41	1975.53	2231.52	2186.6	2147.19	2133.31	3580.69	1893.04	2324.7	2147.34	3233.21	1938.58	2160.23	3055.54	2117.34	2201.53	2990.54	1983.31	2098.39	1916.13	2034.92	2106.76	2352.97	3108.83	3876.92	2181.57	1855.53	3223.84	2214.87	2178.66	2164.18	2138.85	3546.77	2692.68	2246.93	2558.79	4009.77	3850.9	3799.09	3822.98	4035.32	3957.98	2942.77
		Flex-mCherry	5427.04	4299.54	3985.5	3627.37	3331.14	3128.82	3191.19	3933.88	3611.18	3225.22	2651.9	2959.38	2793.59	2873.48	2607.27	3806.39	3329.73	3152.85	3046.36	2719.46	2922.03	3581.5	2711.36	2766.68	2532.69	2907.48	2983.81	3343.79	3512.51	3521.55	2781.56	2734.77	2717.55	2930.4	3330.95	2797.78	2937.24	2703.54	3900.13	2979.52	2790.76	4490.47	4321.68	4085.61	4372.53	4438.21	4209.64
		Flex-mCherry	4649.84	4134.19	3819.56	3610.71	3688.29	3381.85	2101.43	2152.36	2888.29	2270.37	3796.93	3198.12	2356.32	2193.4	2493.65	2393.16	2188.86	3478.1	1930.13	2271.87	2336.77	2566.34	2317.36	3112.49	4032.56	3558.54	3205.94	3132.7	2048.6	2530.16	3074.08	3462.13	2114.75	2306.78	2347.7	4111.79	3627.46	3841.11	3670.55	2632.76	2364.32	3989.96	3924.44	4129.99	4617.5	4478.76	4161.35
		Flex-mCherry	4118.03	4489.16	4293.93	3497.27	3341.52	2151.53	3959.54	3473.59	2335.24	2688.61	2580.29	2565.49	3567.42	2100.02	2444.28	2767.82	2733.49	2603.06	3521.26	3051.17	2331.74	2885.47	3589.59	3643.92	2885.74	2596.38	2604.67	2543.71	2556.68	2718.24	2737	2557.98	4183.91	3706.16	3563.73	2356.53	2674.77	3995.06	2756.38	3748.74	4510.95	3595.41	4087.07	4434.41	4429.74	4387.68	4414.89
		Flex-mCherry	4172.72	3872.69	3545.98	3372.14	3018.13	2184.27	2481.24	2596.05	2612.17	3357.15	2213.71	2220	2251.4	2483.36	3661.19	3156.42	2379.24	2459.84	2433.6	3253.34	2417.86	2341.82	2338.55	3361.22	2235.83	2320.83	2069.12	3022.47	3332.19	2065.92	2547.43	2358.87	2191.13	2586.86	3224.26	2133.12	2541.38	2298.85	3223.94	3844.22	3457.8	2162.38	3155	3970.76	3851.93	3895.13	3719.35
		Flex-Fto-mCherry	2409.62	3035.15	2521.85	2163.26	2452.27	2218.76	2861.69	2389.26	2259.55	2418.21	2218.97	2997.2	2855.9	2127.03	2199.4	2329.57	2121.1	2153.01	2587.36	2162.45	2258.8	2695.3	2349.47	1996.93	2026.13	2187.4	2439.89	2767.07	1931.73	1987.12	2018.51	2476.7	1956.37	1924.95	2276.94	2745.31	2555.33	2190.9	2573.76	2985.75	3692.22	3863.57	3842.39	3655.02	3692.01	3859.12	3782.24
		Flex-Fto-mCherry	3350.51	3308.42	3521.02	3258.44	3340.11	2497.59	2501.22	2334.13	3382.17	2391.76	2338.6	2195.18	3092.13	2243.73	2183.09	2366.72	2710.89	2737.87	1941.9	2440.4	3347.07	2221.4	1942.4	2267.67	2842.19	3063.44	2428.25	2213.47	3408.36	3447.16	2167.91	2264.13	3018.01	2592.6	2729.11	1990.51	2445.83	2327.81	2149.62	2161.77	3321.8	3488.23	2232.67	3663.8	3533.42	3528.95	2672.64
		Flex-Fto-mCherry	3310.77	2883.46	3211.68	2676.6	1831.28	2184.53	2022.64	2531.6	2316.76	2198.46	2351.99	2147.26	2505.85	2351.09	2285.99	3159.93	2224.58	2277.68	2350.11	2397.07	2112.21	2537.41	1999.65	2284.52	2351.88	2032.49	2363.25	2140.57	2144.06	2188.64	2127.55	3041.79	2900.05	1965.59	2354.51	2323.74	2189.09	3111.6	2192.63	2651.62	2417.35	2657.94	3632.64	3450.02	3134.32	2772.02	2113.67
		Flex-Fto-mCherry	2854.8	2905.27	3091.93	2366.5	2101.59	1933.36	2064.91	2408.19	2013.23	1974.85	2902.84	1901.55	1989.63	2981.97	1802.75	1980.19	1841.3	2078.08	2988.34	2789.3	1678.16	1947.27	1878.57	1774.84	1933.32	1957.6	2994.04	2470.19	1786.41	1887.68	1904.72	1713.81	2772.93	1772.06	1908.97	1846.11	2997.45	2721.74	1660.22	1954.63	3126.54	3274.95	3326.77	3335.33	3269.01	3107.74	3208.71
		Flex-Fto-mCherry	2197.29	3562.36	3547.06	1995.62	2605.2	2502.88	3375.28	3090.32	2003.8	2532.02	2616.47	2482.99	2407.77	2980.27	2191.89	2418.67	2290.4	3146.68	2197.01	2398.38	2422.93	3322.02	2845.93	2272.81	2180.46	2335.92	2786.91	2560.43	2338.52	2375.34	2237.79	2258.26	2392.15	3353.71	3039.07	2270.69	2384.79	2232.35	2200.22	2311.19	2958.58	3465.68	3775.83	3463.62	3334.33	3333	3499.55
		Flex-Fto-mCherry	3599.25	3682.44	3301.19	2935.75	2058.57	2630.2	2492.09	2826.29	2818.64	2256.01	2717.91	2734.69	2646.75	2548.58	2755.76	2773.31	2181.5	2357.41	2553.94	3273.3	2733.71	2913.4	2475.79	2409.89	2728.01	2272.05	2480.05	2851.48	2387.62	2781.1	2993.72	2769	2414.7	2631.95	2425.88	2545.36	2409.82	2609.03	2428.31	2522.27	2906.7	3132.21	3553.02	3491.36	2681.79	3432	3448.8
		Flex-Fto-mCherry	3644.83	3238.63	2931.83	2218.32	2368.24	2247.45	3038.02	2039.31	2440.17	2610.48	2264.26	2416.97	2884.15	2642.73	2094.6	2312.7	2287.59	2371.41	2318.06	2113.64	2343.09	2213.83	3309.23	2662.03	1925.3	2244.88	1968.1	2196.44	2154.76	2713.62	2398.27	2286.14	2380.04	2278.83	2400.92	2228.38	2717.59	2019.95	2338.5	2690.53	2819.28	3204.96	3168.31	3223.27	3046.15	2946.57	2913.71
[truncated: 33 more columns]

## Sheet: Fig.2G-2
		Early light	Late light	Early dark	Late dark
	Flex-mCherry	2759.86	2640.24	3764.16	3686.56
	Flex-mCherry	2811.87	2639.06	4110.86	3770.4
	Flex-mCherry	2385.12	2230.36	3331.18	2939.44
	Flex-mCherry	2540.65	2473.57	3549.42	3115.77
	Flex-mCherry	3385.07	3029.84	4223.64	3801.65
	Flex-mCherry	2949.87	3001.53	3987.55	3644.35
	Flex-mCherry	3114.14	3031.82	4141.65	3595.78
	Flex-mCherry	2886.23	2622.79	3522.82	3368.01
	Flex-Fto-mCherry	2424.08	2317.22	3339.3	3141.84
	Flex-Fto-mCherry	2706.79	2551.44	3024.17	3077.72
	Flex-Fto-mCherry	2460.97	2350.64	2884.38	3049.86
	Flex-Fto-mCherry	2348.53	2078.04	2778.3	2889.43
	Flex-Fto-mCherry	2627.12	2506.07	3125.7	3087.91
	Flex-Fto-mCherry	2757.18	2589.16	3119.97	3302.26
	Flex-Fto-mCherry	2524.17	2373.52	2772.15	2806.32

## Sheet: Fig.2H-1
		Day1 6:09	Day1 6:27	Day1 6:45	Day1 7:03	Day1 7:21	Day1 7:39	Day1 7:57	Day1 8:15	Day1 8:33	Day1 8:51	Day1 9:09	Day1 9:27	Day1 9:45	Day1 10:03	Day1 10:21	Day1 10:39	Day1 10:57	Day1 11:15	Day1 11:33	Day1 11:51	Day1 12:09	Day1 12:27	Day1 12:45	Day1 13:03	Day1 13:21	Day1 13:39	Day1 13:57	Day1 14:15	Day1 14:33	Day1 14:51	Day1 15:09	Day1 15:27	Day1 15:45	Day1 16:03	Day1 16:21	Day1 16:39	Day1 16:57	Day1 17:15	Day1 17:33	Day1 17:51	Day1 18:09	Day1 18:27	Day1 18:45	Day1 19:03	Day1 19:21	Day1 19:39	Day1 19:57	Day1 20:15
	Flex-mCherry	0.9453	0.8953	0.9521	0.9155	0.8711	0.7959	0.8242	0.8202	0.7992	0.8645	0.9054	0.9147	0.8945	0.8524	0.9109	0.8852	0.889	0.8513	0.8654	0.8949	0.9054	0.8753	0.8336	0.84	0.8268	0.8734	0.9095	0.8798	0.8127	0.7933	0.8089	0.8011	0.8711	0.8643	0.9061	0.9061	0.9352	0.9061	0.8141	0.8367	0.9213	0.9404	0.9665	0.9699	0.9308	0.9462	0.9516	0.9374
	Flex-mCherry	0.9094	0.916	0.9189	0.8743	0.8685	0.8937	0.9111	0.8544	0.8577	0.8478	0.9111	0.9173	0.9074	0.8515	0.841	0.8775	0.8191	0.8189	0.8403	0.8048	0.8421	0.8488	0.8345	0.7733	0.7945	0.7911	0.8677	0.7955	0.8033	0.7915	0.8228	0.819	0.8431	0.8434	0.7605	0.7882	0.845	0.8187	0.8707	0.8273	0.8545	0.8111	0.8799	0.8323	0.876	0.9036	0.8901	0.9006
	Flex-mCherry	0.9714	0.8772	0.8616	0.9538	0.9028	0.9036	0.8777	0.8587	0.8629	0.8422	0.8547	0.8398	0.8537	0.9013	0.8953	0.8499	0.8792	0.8603	0.8257	0.8559	0.9143	0.8559	0.8246	0.8129	0.8135	0.858	0.8933	0.8496	0.8735	0.7931	0.8339	0.8137	0.8344	0.8843	0.875	0.8099	0.8346	0.8903	0.9168	0.851	0.8957	0.9218	0.9362	0.9178	0.9429	0.9279	0.9259	0.9335
	Flex-mCherry	0.9025	0.9252	0.93	0.9391	0.8954	0.8395	0.8375	0.8284	0.902	0.8626	0.8581	0.942	0.8897	0.8732	0.9059	0.8765	0.8684	0.8988	0.9055	0.8854	0.9014	0.9181	0.8983	0.8573	0.9113	0.8819	0.8225	0.9028	0.9273	0.9009	0.8784	0.8998	0.9499	0.9257	0.8727	0.9175	0.946	0.9287	0.9528	0.936	0.9587	0.9541	0.9405	0.9744	0.9784	0.9821	0.9772	0.9918
	Flex-mCherry	0.9308	0.8928	0.8797	0.8618	0.8034	0.7778	0.7551	0.8017	0.8158	0.8484	0.8322	0.7948	0.7838	0.8438	0.7726	0.849	0.883	0.8167	0.7966	0.8064	0.7877	0.888	0.8712	0.8561	0.8588	0.827	0.806	0.8963	0.9024	0.8799	0.8715	0.8422	0.83	0.844	0.926	0.8703	0.8743	0.8745	0.9072	0.8526	0.8351	0.8854	0.9122	0.8931	0.9173	0.9212	0.9253	0.9397
	Flex-mCherry	0.9383	0.9345	0.9228	0.9394	0.9273	0.9316	0.862	0.8601	0.8686	0.8372	0.9351	0.9223	0.8869	0.8804	0.8526	0.8513	0.8273	0.8914	0.9107	0.8635	0.828	0.8319	0.8138	0.8701	0.8929	0.9103	0.9328	0.9271	0.9217	0.8954	0.9102	0.9568	0.9115	0.893	0.8733	0.8778	0.9616	0.9469	0.9521	0.8893	0.9271	0.965	0.9745	0.9507	0.9575	0.9685	0.953	0.9269
	Flex-mCherry	0.9482	0.9635	0.9382	0.9557	0.9242	0.9313	0.9459	0.9336	0.9034	0.8886	0.879	0.8422	0.9028	0.856	0.8453	0.8221	0.8282	0.827	0.8409	0.8423	0.8541	0.8285	0.8365	0.9045	0.8826	0.8561	0.8129	0.8005	0.8123	0.828	0.8342	0.7964	0.835	0.9313	0.9266	0.896	0.9041	0.9216	0.8767	0.9305	0.9341	0.9392	0.9703	0.9486	0.9648	0.9619	0.957	0.9672
	Flex-mCherry	0.9072	0.9145	0.9061	0.8856	0.8771	0.8697	0.8135	0.7781	0.7707	0.9121	0.8492	0.8122	0.8115	0.8152	0.9075	0.8948	0.8575	0.8337	0.832	0.894	0.8545	0.8632	0.8038	0.8782	0.8854	0.8631	0.8243	0.9032	0.9097	0.8756	0.8355	0.8004	0.8042	0.8236	0.8905	0.8647	0.8617	0.8674	0.8461	0.919	0.9251	0.8852	0.9285	0.955	0.9346	0.9427	0.9364	0.9597
	Flex-Fto-mCherry	0.9247	0.9246	1.0012	1.0225	0.9357	0.9661	0.9148	0.9637	1.0222	0.9608	0.9693	0.9283	0.9559	0.9942	0.9459	0.9423	0.8991	0.8551	0.9093	0.9236	0.9156	0.9393	0.9748	1.0139	0.986	0.9376	0.9581	0.9456	0.9922	0.9657	0.9475	0.963	0.9547	0.9075	0.8862	0.9138	0.9969	1.0167	0.9778	1.0044	0.9954	1.0031	1.0098	1.0067	0.997	1.0257	1.0094	0.9994
	Flex-Fto-mCherry	0.9204	0.9483	0.9214	0.9352	0.9532	0.9797	0.9869	0.9962	0.8829	0.9986	0.9745	0.9892	0.9211	0.9962	0.9335	0.9238	0.9251	0.9526	0.9395	0.9251	0.956	1.0059	0.9599	0.9393	0.928	0.9528	0.9924	1.0107	0.9227	0.9618	1.0204	0.9819	0.9114	0.9574	0.953	0.9753	0.9034	0.9382	0.9325	0.8939	0.8776	0.9091	0.9533	0.918	0.9334	0.9339	0.9846	0.9474
	Flex-Fto-mCherry	0.9543	0.9433	0.9411	0.9304	0.948	0.8462	0.865	0.8772	0.8649	0.8365	0.8393	0.8452	0.8565	0.8939	0.85	0.9117	0.9283	0.8469	0.8374	0.8089	0.847	0.8317	0.8964	0.942	0.8817	0.9243	0.8889	0.8743	0.9208	0.9256	0.8803	0.8955	0.8906	0.8781	0.8279	0.8261	0.8081	0.9295	0.9088	0.9041	0.9301	0.9605	0.919	0.8985	0.9183	0.9383	0.9385	0.9386
	Flex-Fto-mCherry	0.8924	0.8816	0.8581	0.8609	0.8209	0.8187	0.8054	0.8297	0.7831	0.7984	0.8089	0.8533	0.8503	0.8243	0.8173	0.8053	0.8314	0.7961	0.8241	0.8129	0.7998	0.7807	0.765	0.7792	0.7964	0.7983	0.8061	0.8128	0.7644	0.7773	0.7752	0.7715	0.8389	0.8273	0.7929	0.7974	0.8309	0.9085	0.8671	0.8311	0.8853	0.884	0.8965	0.9046	0.9037	0.9283	0.9246	0.9021
	Flex-Fto-mCherry	0.8103	0.8702	0.8507	0.7914	0.7422	0.7795	0.8026	0.853	0.789	0.7811	0.772	0.7611	0.7817	0.8606	0.847	0.7785	0.7843	0.8421	0.8283	0.8249	0.7795	0.8315	0.8622	0.7789	0.7725	0.7824	0.8185	0.8418	0.8244	0.7838	0.7935	0.7957	0.7879	0.829	0.9153	0.8113	0.7915	0.7785	0.899	0.9098	0.8915	0.9127	0.9099	0.9115	0.9105	0.9228	0.9265	0.9377
	Flex-Fto-mCherry	0.9666	0.9197	0.8813	0.8824	0.837	0.8459	0.8003	0.7827	0.8288	0.8026	0.7808	0.7777	0.7984	0.8352	0.7951	0.8403	0.7565	0.7634	0.766	0.7962	0.8485	0.9058	0.8881	0.8675	0.8961	0.8755	0.8296	0.84	0.8968	0.8544	0.8783	0.8755	0.8066	0.7985	0.8373	0.7837	0.8098	0.8065	0.8494	0.8035	0.8444	0.9143	0.9138	0.9324	0.9581	0.9686	0.9666	0.9478
	Flex-Fto-mCherry	0.7962	0.791	0.7866	0.7831	0.7466	0.7394	0.7621	0.7978	0.8194	0.8201	0.8029	0.7969	0.8249	0.8414	0.7933	0.7686	0.7587	0.8307	0.8086	0.7965	0.7806	0.7483	0.8186	0.8587	0.7659	0.7597	0.7406	0.767	0.7715	0.821	0.8678	0.8092	0.7925	0.8069	0.7913	0.7848	0.9054	0.875	0.8387	0.8543	0.9265	0.8724	0.862	0.9117	0.8867	0.8906	0.8979	0.8308
[truncated: 32 more columns]

## Sheet: Fig.2H-2
		Early light	Late light	Early dark	Late dark
	Flex-mCherry	0.87735	0.859975	0.96791	0.9492
	Flex-mCherry	0.872035	0.81905	0.88978	0.89745
	Flex-mCherry	0.876385	0.85163	0.93359	0.90463
	Flex-mCherry	0.888285	0.906465	0.992665	0.96525
	Flex-mCherry	0.82731	0.8633	0.919715	0.929705
	Flex-mCherry	0.892165	0.899825	0.94263	0.946895
	Flex-mCherry	0.89092	0.86342	0.960135	0.919295
	Flex-mCherry	0.85711	0.858705	0.94102	0.926175
	Flex-Fto-mCherry	0.947965	0.959865	0.982965	0.96904
	Flex-Fto-mCherry	0.95017	0.954845	0.955025	0.932295
	Flex-Fto-mCherry	0.88125	0.884085	0.93879	0.963375
	Flex-Fto-mCherry	0.828655	0.80604	0.911845	0.958415
	Flex-Fto-mCherry	0.807525	0.81935	0.920015	0.89982
	Flex-Fto-mCherry	0.822845	0.84757	0.92485	0.960325
	Flex-Fto-mCherry	0.79324	0.80789	0.863175	0.90006

[truncated: 3 more sheets: Fig.2I-1, Fig.2I-2, Fig.2J]
