# Supplementary material for: FTO promotes weight gain via altering Kif1a splicing and axonal vesicle trafficking in AgRP neurons
Source: EMBO J. 2025 Jul 9;44(18):4919–61. doi: 10.1038/s44318-025-00503-3 (PMC12436618; doi:10.1038/s44318-025-00503-3)
Supplement: Supplementary file 5 — Source data Fig. 3 [file 44318_2025_503_MOESM5_ESM.zip]

Archive with 5 entries (5 files):
- Fig.3A.xlsx
- Fig.3B.xlsx
- Fig.3C.xlsx
- Fig.3E.xlsx
- Fig.3F.xlsx
