# Supplementary material for: FTO promotes weight gain via altering Kif1a splicing and axonal vesicle trafficking in AgRP neurons
Source: EMBO J. 2025 Jul 9;44(18):4919–61. doi: 10.1038/s44318-025-00503-3 (PMC12436618; doi:10.1038/s44318-025-00503-3)
Supplement: Supplementary file 5 — Source data Fig. 3 [file 44318_2025_503_MOESM5_ESM.zip › Fig.3A.xlsx]

## Sheet: Fig.3A
		%
	5'UTR	2.84091
	Promoter-TSS	8.52273
	Exon	42.0455
	Intron	39.2045
	TTS	2.84091
	3'UTR	4.54545
