# Supplementary material for: FTO promotes weight gain via altering Kif1a splicing and axonal vesicle trafficking in AgRP neurons
Source: EMBO J. 2025 Jul 9;44(18):4919–61. doi: 10.1038/s44318-025-00503-3 (PMC12436618; doi:10.1038/s44318-025-00503-3)
Supplement: Supplementary file 5 — Source data Fig. 3 [file 44318_2025_503_MOESM5_ESM.zip › Fig.3B.xlsx]

## Sheet: Fig.3B
		False discovery rate
	Phosphoprotein	1.32876e-07
	Alternative splicing	1.03061e-05
	Coiled coil	4.18673e-05
	Membrane	0.0017435
	Methylation	0.00321827
	Cytoplasm	0.00691578
	Splice variant	0.0100569
	Cytoskeleton	0.0186417
	Armadillo-type fold	0.0392136
	Protein binding	0.104927
	Nervous system development	0.132573
	Nucleotide binding	0.158659
	SH3 domain	0.205473
	Cytoplasmic vesicle	0.370156
	RNA-binding	0.690356
