# Supplementary material for: FTO promotes weight gain via altering Kif1a splicing and axonal vesicle trafficking in AgRP neurons
Source: EMBO J. 2025 Jul 9;44(18):4919–61. doi: 10.1038/s44318-025-00503-3 (PMC12436618; doi:10.1038/s44318-025-00503-3)
Supplement: Supplementary file 5 — Source data Fig. 3 [file 44318_2025_503_MOESM5_ESM.zip › Fig.3C.xlsx]

## Sheet: Fig.3C
	Gene symbol	GeneBankID	Peak Score
	Rims1	NM_001012623	26.5243
	Shank1	NM_001034115	25.7737
	Ip6k1	NM_013785	25.7737
	Csnk1a1	NM_146087	25.7737
	Cald1	NM_145575	25.7737
	Atxn10	NM_016843	25.7737
	App	NM_001198825	25.7737
	Ralyl	NM_001163328	22.0914
	Rabep2	NM_030566	22.0914
	Hnrnpul2	NM_001081196	22.0914
	Fmnl3	NM_011711	22.0914
	Drc7	NM_001042715	22.0914
	Cdc27	NM_145436	22.0914
	Astn1	NM_001205204	22.0914
	Cit	NM_007708	22.0914
	Syf2	NM_026780	18.4945
	Sspo	NM_173428	18.4945
	Plcb1	NM_019677	18.4945
	Kif19a	NM_001102615	18.4945
	Ift52	NM_172150	18.4945
	Fosl2	NM_008037	18.4945
	Agap3	NM_139153	18.4945
	Ubr4	NM_001160319	18.034
	Parp2	NM_009632	18.034
	Taf1	NM_001290729	14.9466
	Slc1a6	NM_009200	14.9466
	Rbfox2	NM_053104	14.9466
	Plpp1	NM_008903	14.9466
	Plcg2	NM_172285	14.9466
	Pick1	NM_008837	14.9466
	Pacsin3	NM_030880	14.9466
	Nucb2	NM_001130479	14.9466
	Nhsl2	NM_001163610	14.9466
	Eef1g	NM_026007	14.9466
	Drosha	NM_026799	14.9466
	Ddx27	NM_153065	14.9466
	Casd1	NM_145398	14.9466
	App	NM_001198825	14.9466
	Apba2	NM_001291166	14.9466
	Filip1l	NM_001040397	14.7941
	Vps52	NM_172620	12.3976
	Ubr4	NM_001160319	12.3976
	Ttc21a	NM_028735	12.3976
	Spag9	NM_001199203	12.3976
	Pzp	NM_007376	12.3976
	Basp1	NM_027395	12.3976
	Zc3h14	NM_001008506	11.4472
	Zbtb20	NM_181058	11.4472
	Vps41	NM_172120	11.4472
	Tubb2a	NM_009450	11.4472
	Tmem214	NM_144525	11.4472
	Tmem132e	NM_023438	11.4472
	Slc35f3	NM_175434	11.4472
	Sgip1	NM_001285859	11.4472
	Scaf8	NM_134123	11.4472
	Pcbp2	NM_001103166	11.4472
	Pacsin1	NM_001286744	11.4472
	Mapk15	NM_177922	11.4472
	Lsm4	NM_015816	11.4472
	Kif1c	NM_153103	11.4472
	Hrk	NM_007545	11.4472
	Fam107b	NM_025626	11.4472
	Dpp6	NM_207282	11.4472
	Cep104	NM_177673	11.4472
	Cadm4	NM_153112	11.4472
	Alg6	NM_001081264	11.4472
	Adck5	NM_172960	11.4472
	Abcb10	NM_019552	11.4472
	Copg2	NM_017478	10.2762
	Ipo5	NM_023579	9.77448
	Chd5	NM_029216	9.77448
	Cenpo	NM_134046	9.77448
	Zfand3	NM_148926	8.03843
	Ywhah	NM_011738	8.03843
	Usf1	NM_009480	8.03843
	Tsc1	NM_001289575	8.03843
	Trpm3	NM_177341	8.03843
	Smarca4	NM_001174079	8.03843
	Slc35f3	NM_175434	8.03843
	Shroom3	NM_015756	8.03843
	Serf2	NM_011354	8.03843
	Serbp1	NM_025814	8.03843
	Rtf1	NM_030112	8.03843
	Rps9	NM_029767	8.03843
	Rnmt	NM_026440	8.03843
	Rnf112	NM_001291024	8.03843
	Riok3	NM_024182	8.03843
	Rhoa	NM_016802	8.03843
	Rftn1	NM_181397	8.03843
	Rchy1	NM_026557	8.03843
	Rbfox1	NM_021477	8.03843
	Rasa1	NM_145452	8.03843
	Raet1c	NM_009018	8.03843
	Rab7	NM_009005	8.03843
	Rab6b	NM_173781	8.03843
	Rab11fip4	NM_175543	8.03843
	Prrc2b	NM_172661	8.03843
	Prkce	NM_011104	8.03843
	Ppp2r5c	NM_001135001	8.03843
	Polr3h	NM_030229	8.03843
	Plxna4	NM_175750	8.03843
	Plod3	NM_011962	8.03843
	Peak1	NM_172924	8.03843
	Pank4	NM_172990	8.03843
	Nudt18	NM_153136	8.03843
	Nrxn3	NM_172544	8.03843
	Nrxn2	NM_020253	8.03843
	Nfia	NM_001122953	8.03843
	Nedd4l	NM_031881	8.03843
	Mtch2	NM_019758	8.03843
	Mtch1	NM_019880	8.03843
	Mid2	NM_011845	8.03843
	Mgat5b	NM_172948	8.03843
	Mettl2	NM_172567	8.03843
	Kifap3	NM_010629	8.03843
	Kif1a	NM_001294150	8.03843
	Kctd16	NM_026135	8.03843
	Kcnn3	NM_080466	8.03843
	Jph3	NM_020605	8.03843
	Inpp5a	NM_001127363	8.03843
	Grm5	NM_001143834	8.03843
	Gap43	NM_008083	8.03843
	Fus	NM_139149	8.03843
	Fgfr1	NM_001079908	8.03843
	Fam81a	NM_029784	8.03843
	Fads2	NM_019699	8.03843
	Entpd7	NM_053103	8.03843
	Dync1h1	NM_030238	8.03843
	Dpagt1	NM_007875	8.03843
	Dcdc2b	NM_001195730	8.03843
	Cst3	NM_009976	8.03843
	Csnk1g3	NM_152809	8.03843
	Csmd2os	NM_029137	8.03843
	Copg1	NM_017477	8.03843
	Col9a2	NM_007741	8.03843
	Clvs2	NM_175448	8.03843
	Ccdc107	NM_001037913	8.03843
	Bmyc	NM_023326	8.03843
	Bbs9	NM_181316	8.03843
	Arid1b	NM_001085355	8.03843
	Adra1a	NM_001271761	8.03843
	Abhd14a	NM_001110271	8.03843
	Stmn4	NM_019675	7.30894
	Sptan1	NM_001177668	7.30894
	Setd1a	NM_178029	7.30894
	Opcml	NM_177906	7.30894
	Nat8l	NM_001001985	7.30894
	Myt1l	NM_008666	7.30894
	Bahcc1	NM_198423	7.30894
	Syngap1	NM_001281491	7.25003
	Cic	NM_001110131	7.25003
	Ube2m	NM_001243968	4.82664
	Srcin1	NM_018873	4.82664
	Spire2	NM_172287	4.82664
	Specc1l	NM_153406	4.82664
	Ptp4a2	NM_001164745	4.82664
	Pnmal1	NM_001007569	4.82664
	Pdcd4	NM_001168492	4.82664
	Pcsk1n	NM_013892	4.82664
	Nav2	NM_001111016	4.82664
	Krit1	NM_030675	4.82664
	Gadd45gip1	NM_183358	4.82664
	Fgfr1	NM_001079908	4.82664
	Fbxo2	NM_176848	4.82664
	Eif4g2	NM_001040131	4.82664
	Eif4b	NM_145625	4.82664
	Cpe	NM_013494	4.82664
	Cacnb3	NM_007581	4.82664
	Baz1b	NM_011714	4.82664
	Astn1	NM_007495	4.82664
	Aldoc	NM_009657	4.82664
	Ahi1	NM_026203	4.82664
	Ahi1	NM_026203	4.82664
	Aebp2	NM_009637	4.82664
	Ppp1r9b	NM_172261	3.90528
	Bzrap1	NM_172449	2.51822
