# Supplementary material for: FTO promotes weight gain via altering Kif1a splicing and axonal vesicle trafficking in AgRP neurons
Source: EMBO J. 2025 Jul 9;44(18):4919–61. doi: 10.1038/s44318-025-00503-3 (PMC12436618; doi:10.1038/s44318-025-00503-3)
Supplement: Supplementary file 5 — Source data Fig. 3 [file 44318_2025_503_MOESM5_ESM.zip › Fig.3E.xlsx]

## Sheet: Fig.3E
	Genes with downregulated RNA expression, not FTO-demethylated	Genes with downregulated RNA expression, FTO-demethylated	Genes with unchanged RNA expression, FTO-demethylated	Genes with upregulated RNA expression, FTO-demethylated	Genes with upregulated RNA expression, not FTO-demethylated
	Gprin1	Cdc27	Shank1	Rims1	Nudt16l1
	Ube2l3	Abcb10	Ip6k1	Kif19a	Macf1
	Zfp397	Pacsin1	Csnk1a1	Taf1	LOC100049077
	Chd6	Plxna4	Cald1	Dpp6	Gpr179
	Gm3414	Grm5	Atxn10	Slc35f3	Slc18a3
	Gabra5	Ahi1	App	Zc3h14	Tmem204
	Eif2ak1	Eif4b	Ralyl	Csmd2os	Nav1
	Klrb1f	Ppp1r9b	Rabep2	Cst3	1700015E13Rik
	Cox11		Hnrnpul2	Mtch1	Sfxn4
	Zfp26		Fmnl3	Trpm3	Bag4
	Nfyb		Drc7	Srcin1	Pter
	Tmprss11e		Astn1	Cpe	Dlx1
	A530099J19Rik		Cit	Nav2	Bricd5
	Zfp667		Syf2	Ptp4a2	Zfp746
	Cobll1		Sspo		Angptl7
	Ldb1		Plcb1		Zmym4
	Krr1		Ift52		Gpr146
	Tmem164		Fosl2		Il17rb
	A230046K03Rik		Agap3		Ttc9c
	Rrp8		Ubr4		Nek1
	Dcps		Parp2		Tmem44
	Sh3bp5		Slc1a6		Wdr26
	Cspp1		Rbfox2		Szt2
	Adamts5		Plpp1		Slc10a1
	Mphosph8		Plcg2		Rab34
	Greb1		Pick1		Clcf1
	Cts8		Pacsin3		Pcdha9
	Slc6a9		Nucb2		1700020A23Rik
	Pcdhgc4		Nhsl2		Arhgef11
	Akap14		Eef1g		Gm10767
	Sox3		Drosha		Fbxl12os
	Ric3		Ddx27		D030068K23Rik
	Cers5		Casd1		Rps4l
	Zfp821		Apba2		Mkrn2
	Dapp1		Filip1l		Mllt11
	Atp6v1e1		Vps52		Il17rc
	Ambra1		Ttc21a		Ppl
	Map7		Spag9		Gm1653
	Pfkm		Pzp		Katnb1
	Mrpl16		Basp1		Srpk3
	Usp1		Zbtb20		Grm3
	Dnah9		Vps41		Slc37a1
	1190002N15Rik		Tubb2a		Stbd1
	Paf1		Tmem214		Zcchc3
	Gcnt2		Tmem132e		Osbpl6
	Mlh1		Sgip1		Selo
	Jmjd1c		Scaf8		Sycp3
	Thsd7a		Pcbp2		Myrf
	Hdgfrp3		Mapk15		Ptprs
	Serinc1		Lsm4		Rab3gap2
	Exoc1		Kif1c		Smek1
	Mcm9		Hrk		Rundc1
	Esrrg		Fam107b		Nxn
	Adrb2		Cep104		D630045J12Rik
	Car11		Cadm4		Itgb1bp1
	Cog1		Alg6		Pmm1
	Miat		Adck5		Phf3
	Wdr37		Copg2		Tpsg1
	Olfr692		Ipo5		Cfap43
	Arhgap27		Chd5		Dnajc7
	Bmpr1b		Cenpo		Hnrnpd
	Tspyl4		Zfand3		Tmem186
	Macrod2		Ywhah		Thrsp
	4930471G03Rik		Usf1		Lrba
	B230209E15Rik		Tsc1		Rab10os
	Sik1		Smarca4		Cntnap5a
	Olfm2		Shroom3		Amt
	Fam212b		Serf2		Gna14
	Esrp2		Serbp1		Khsrp
	Cited1		Rtf1		Pcp2
	Nccrp1		Rps9		Rab14
	Pcdhga10		Rnmt		AW551984
	Klhl2		Rnf112		Trabd2b
	Nexn		Riok3		9430091E24Rik
	Prorsd1		Rhoa		Kcnk12
	Hnrnpu		Rftn1		Tssk6
	Hmbs		Rchy1		Phkg1
	Ryr3		Rbfox1		Ell
	Fzd7		Rasa1		Tm9sf4
	Ckmt1		Raet1c		Gm9573
	Uba5		Rab7		Rap2b
	Naa15		Rab6b		Dis3
	Sash1		Rab11fip4		Hadha
	Cks1brt		Prrc2b		Dusp16
	Alx4		Prkce		Atp1a3
	Csf1r		Ppp2r5c		Clcn1
	Srsf9		Polr3h		C2
	Gpr158		Plod3		Ptger4
	Nup62		Peak1		Aph1a
	Zfp608		Pank4		Nemf
	Coch		Nudt18		Gm10653
	Mrap2		Nrxn3		Rnls
	Dgcr6		Nrxn2		Kcnf1
	Trib2		Nfia		Cyhr1
	Rhog		Nedd4l		Spats1
	Fam102a		Mtch2		Tlr9
	Zpld1		Mid2		Nup50
	1700048M11Rik		Mgat5b		BC030500
	Csrp1		Mettl2		Spock1
	Dbx2		Kifap3		G630025P09Rik
	Phxr4		Kif1a		Dctn4
	Klb		Kctd16		Wnk4
	Nr2c1		Kcnn3		Kmt2d
	AI839979		Jph3		Oas2
	Gm15412		Inpp5a		Nhlrc2
	Bet1		Gap43		Ogdh
	Slc2a4rg-ps		Fus		Zbtb5
	Sp8		Fgfr1		Unkl
	Sfxn5		Fam81a		Iqsec3
	Rapgef2		Fads2		Pcdh1
	Mast2		Entpd7		Josd1
	Ncf1		Dync1h1		Kdf1
	Usp18		Dpagt1		Rundc3b
	Kcnk4		Dcdc2b		Mtfr1
	Trio		Csnk1g3		Asic1
	Gamt		Copg1		Unc80
	Gdi1		Col9a2		Pwwp2a
	Cib1		Clvs2		Usp33
	Rcc2		Ccdc107		Espl1
	Tkfc		Bmyc		Noc2l
	Taf15		Bbs9		Pabpn1
	Tab2		Arid1b		Cebpz
	Nono		Adra1a		Wapal
	Gm16551		Abhd14a		Podxl2
	Kmt2c		Stmn4		Lonp1
	Slc41a2		Sptan1		Cntn1
	Vmn1r17		Setd1a		P2rx5
	Bcl9		Opcml		Lrrc24
	Zfp945		Nat8l		2810025M15Rik
	Cpne2		Myt1l		Arhgap6
	4930455H04Rik		Bahcc1		Pafah1b2
	Ccbe1		Syngap1		Cdk10
	Epdr1		Cic		Uchl4
	Ddr2		Ube2m		Kank2
	Inpp5k		Spire2		Acta2
	Fgf11		Specc1l		6230400D17Rik
	Eif4e2		Pnmal1		Gpbar1
	Paip1		Pdcd4		Noxo1
	Rin3		Pcsk1n		Lrrc10
	Klc1		Krit1		Gm608
	Cpd		Gadd45gip1		Tmem161a
	Dip2c		Fbxo2		P3h3
	Pkd1l2		Eif4g2		E130215H24Rik
	Il13ra1		Cacnb3		Slc6a20b
	Otud7b		Baz1b		Gm3985
	Smg1		Aldoc		Ide
	1700049G17Rik		Aebp2		Itga4
	Atad3a		Bzrap1		Fam198a
	Eya3				Platr4
	Cnnm1				Vat1l
	Cadm2				Ptbp1
	Map3k3				Il5ra
	Tnfrsf21				Tmem198
	Hmgcs1				Gca
	Farp1				Nup188
	Srsf5				Shisa8
	Hykk				Pithd1
	Adra2a				Abhd14b
	Nxf1				Arf1
	Mcam				Plxna1
	Rpusd2				Chd8
	Dnaja4				Pard6g
	Inpp5j				Vsig10
	Ctu2				Faxc
	Tcaf1				Zswim8
	Nfkb1				Dync1i1
	Dap3				Bach2
	Traf7				Smim4
	Ace				Cc2d1b
	Adamts4				3010001F23Rik
	Wdr41				Rnf10
	5430431A17Rik				4930567K12Rik
	Mrgpra4				Gprc5b
	Hip1r				Stx17
	Stim2				Hsbp1l1
	Dnajc5				Calcr
	Impdh2				Slc12a4
	Fkrp				Hltf
	Prol1				4930405A21Rik
	Psmc6				Ahnak
	Zfp92				Pdgfb
	Ptprcap				Sntg1
	Tmem158				Ggact
	Gde1				Rps6kl1
	Slc44a5				Gpt2
	Fam73a				Hspa8
	Rhoc				Mapk8ip3
	Ctif				Itga5
	Vmac				Tmem45b
	Pi16				Caly
	Adam19				Bad
	Ado				Slc20a2
	Orc4				Gm16063
	Sstr2				Ganc
	Firre				Eif4a2
	Cox4i1				Ptprg
	Zdhhc8				A830082N09Rik
	Slc4a5				Exosc4
	Ranbp10				Foxl2
	Sirt1				Micu3
	4921504A21Rik				Akt1s1
	Tenm3				Megf8
	Lrp4				Tbce
	Pccb				Cherp
	Vwa3a				Ccdc116
	Tph1				Trim17
	Tsks				Pgls
	Oxa1l				Tceanc2
	Rnf38				Fam69b
	Mgme1				Fbxo21
	Strc				BB031773
	Vps39				Bhlha9
	Rc3h2				Peg10
	Gtf2f1				St6galnac1
	Zcchc24				Fn3krp
	Dnm3				4930483K19Rik
	Fry				Lrp8
	Sema5a				Lbh
	Rpsa				Sf3a2
	Txlnb				Yrdc
	Eif1ad				Isl1
	Nfib				Rps23
	Aggf1				Taok1
	Fam92b				Apobec4
	4921539E11Rik				Mtmr1
	Slc18a1				Fam35a
	Ndor1				Cyp4x1os
	Spa17				Slc9b1
	Cyp2r1				Rabif
	Gm14023				Megf6
	Slc39a12				Slc12a7
	Dmrt3				Mettl25
	Cpm				Mecr
	Tmem263				4933417D19Rik
	Pik3cd				Smpd3
	Zfx				Slc22a7
	Syncrip				Rab6a
	Kcnk1				Fat4
	Tsen2				Abcc4
	Prdm2				Rragd
	Hs2st1				Derl2
	Sec61a2				Cdkn1a
	Neat1				Gm29811
	Gdnf				Gna12
	4930549G23Rik				Slc7a6os
	Slc7a7				Tssk2
	Golgb1				Brpf1
	Kctd6				Klhl14
	Agtpbp1				Dnm1l
	Marcksl1-ps4				Plcb3
	Sez6				Trim43b
	Hmga2				Arih1
	Xpr1				Shank2
	Zcchc18				A430078I02Rik
	Desi1				Prss12
	Tspyl2				Fam228b
	Phkg2				Gga3
	Cntln				Hic1
	Ccin				S100b
	Trp53rkb				B430319G15Rik
	Zc3h7b				Thyn1
	Tbc1d7				Alox5
	Pirt				Sdha
	Kif3a				Fscn2
	Pax1				Msl3l2
	Rbm27				Shprh
	Ppp6r1				Lct
	Ipcef1				Dcaf4
	Kif7				Tcf7l1
	Olfr10				Fzd9
	Mpp1				Syt1
	Acaa1a				4632428N05Rik
	Rnf40				Sh3bp5l
	Areg				Lonp2
	Mrpl37				Aste1
	Cyp2j12				Mau2
	Tex10				Cacnb4
	Fpr1				Mybbp1a
	Tmed9				Tril
	Kif13a				Dcun1d4
	Cluh				Dph7
	1700030K09Rik				C730002L08Rik
	Snapc2				9430069I07Rik
	Plekha1				Zbtb41
	Gabrb3				Ctsd
	Sox5os3				Cd4
	Sox5				Kat6a
	Oxtr				Mical3
	Pigk				Trim62
	Tars2				A730090N16Rik
	Cnih2				Tonsl
	Pde10a				Ciao1
	Rnu12				Acer3
	Mir1896				Gaa
	B930059L03Rik				Pdk2
	Dennd1b				Rwdd1
	Fem1b				Ccar2
	Lncbate1				Clptm1
	Mdn1				Kdm1a
	Il27ra				Tbc1d20
	Ppp1r1c				Klf16
	Ewsr1				Kcnc1
	4931414P19Rik				Mysm1
	Nipa1				1110058D11Rik
	G6pdx				Gpm6b
	Gm4984				Gsap
	Prss50				Rab39
	Gm15679				Tecr
	Mrpl48				Cyp2w1
	Zbtb17				Qpctl
	Hook1				Pde4a
	Vangl1				Rasl11b
	Vmn1r236				Ceacam2
	Sectm1b				Zer1
	Mrc2				Hk3
	Bop1				Scyl3
	Bcl2l2				Atp2b2
	Duox1				Adam1a
	Klhl31				Sfrp2
	Polr2l				Fgf12
	Vsig10l				Foxc1
	Sycp1-ps1				Hydin
	Pkn2				Sned1
	Trp53tg5				Plekhg5
	Nol12				Rtbdn
	Scx				Cct5
	Kcnv1				Ybx1
	Slc38a9				Xk
	Map4k5				Akt3
	Gna13				Ccdc106
	Mpp4				Sycp1
	Ryr2				Gnptg
	Zfp697				Prickle4
	Il12rb1				Lzic
	Mybpc2				St3gal3
	Wasl				Toporsl
	Anapc5				Ppdpf
	Clcn6				Fam160b1
	Sult6b1				Fam109b
	Il1rap				Zkscan8
	Fbxo32				Strn4
	Laptm4b				Pcid2
	Snrpf				Rras2
	Shisa4				Phf20
	Snw1				Rac1
	Plbd1				Psap
	Car12				1600012H06Rik
	Tmem115				A330032B11Rik
	Erc1				Slc13a4
	4932441J04Rik				Raver1
	Cyb5rl				Cdc42bpa
	Rhod				Lyrm9
	3110002H16Rik				Cnbd2
	Gtf2h5				Khdrbs1
	Fgd4				Pnpla2
	Kdelr3				6030419C18Rik
	Lrrc45				Porcn
	Cmtm3				Gpbp1l1
	Dhx9				Elavl4
	Elavl1				Pcdhga9
	Mospd3				Card10
	Nr2f2				Zmat5
	Hdac11				4930507D05Rik
	Mbd2				Fuca2
	1700120K04Rik				Calr
	Pcbp1				4931431C16Rik
	Pi4k2b				H1fx
	Lao1				Mtmr2
	Ubap1				Glmn
	A330009N23Rik				Adra2c
	Scaf11				Epha10
	Ttll8				4930480G23Rik
	Lrch1				9430021M05Rik
	Ppp1r3e				Axin1
	4933425L06Rik				Prm1
	Rptor				Ncf2
	Acly				Map3k5
	Jmjd4				Vsig2
	Tet1				Zbtb3
	Rdh5				Wdr20
	Rnf138rt1				Tspyl5
	Atp1b3				Grb10
	Tmed5				Zfp180
	Ptpru				Creb3l4
	Golim4				Xylt2
	4930593A02Rik				Isg15
	Fer1l4				Ppp1r12c
	Taf6l				Msantd2
	Rcor2				Prkcsh
	Tdrd6				Mrps28
	Trap1				Suco
	Flrt2				Kcnq1
	Faap100				Slc38a10
	Fzd2				Foxp1
	Zbtb4				Zcchc16
	Xrcc5				Wdr61
	Rpl31				Gale
	2900005J15Rik				4932438A13Rik
	Ago1				Grem1
	Cry2				Ric1
	Rnf169				Bag6
	Gpr82				Brd2
	Pygo1				Ppp2r5e
	Dis3l				Magee1
	Mrgpre				Slc6a20a
	Lmntd2				Podnl1
	Eif3f				Fam57b
	Cemip				Zyg11b
	Haus6				A630019I02Rik
	Dtd1				Vps51
	Chst1				Stmn3
	1700029I15Rik				Pdss2
	Sfxn3				Prlhr
	Slc35a4				Txndc5
	2410015M20Rik				Gramd1a
	Wiz				Rarres1
	Nedd8				Fam216a
	Dcaf11				Prex2
	Serpinf1				Mettl5
	Dzip3				Tnip3
	Fign				Prkag2os1
	Prrx1				Gpsm2
	Taf9b				Ltk
	Terf2				Kansl1
	Orc6				Sbspon
	Ssbp4				2810454H06Rik
	F11				Lyl1
	Alg11				Nrip3
	Igf2				Chrnb2
	Igsf6				Mrgbp
	Rimklb				Gm14169
	Ptprz1				Ralgapa2
	Trip6				Haghl
	Coro1c				Srek1
	Nom1				Polr1e
	Slc45a1				Gm19522
	Gpx7				Nr1i3
	Gm5105				Gnb2
	Csnk2a1				Zfp36l2
	Olfr1215				Pde6b
	Olfm1				Cytip
	Sorbs1				Pipox
	Gnaq				Tle6
	Ankhd1				Gm19710
	Tnxb				Galnt13
	Metrn				Rnf130
	Ezr				Rap1b
	Cerk				4921511C10Rik
	Srd5a1				Cables2
	Zfp493				AW554918
	Rpl23				Csnk2a2
	Gas7				Usf2
	Gm5177				Npy
	BC094916				Ccdc28b
	Mrps14				Fam111a
	Slc9a2				Snx18
	Zc3hav1				Polk
	Trappc2l				Wdr60
	Abcc9				Ube2g1
	Mkln1				Ccer1
	Ssc4d				Utp20
	Snrnp35				Galnt11
	Fam193a				Sdcbp2
	Paqr7				Slc25a41
	Ttc39a				Itgb5
	Pcdha10				Tmem41a
	H2-Eb1				Trip12
	Zfp13				Fam184b
	Sorbs3				Capns1
	Papola				Atp5j
	Aatf				Pdss1
	Sh3rf3				Trmt13
	Adam26a				Hecw1
	Socs2				Best1
	Eno2				Dctn1
	Mta2				Ccdc50
	3200001D21Rik				Myo10
	Zfp827				Inhbb
	Susd2				Slc16a14
	Pkn3				Aars2
	Trappc4				Iars
	Pagr1a				Spred2
	Egln2				Huwe1
	Smim14				0610012G03Rik
	Bend4				Shisa7
	Nwd2				Slc8b1
	Tmem201				Map2k7
	Gpr3				Adam23
	Olfr1010				Ido2
	Ptges				Fbxl5
	Tm7sf2				1700095J12Rik
	Oplah				Smndc1
	Gm11541				Atp13a5
	Kcnab3				Ddn
	Cfap45				Tnrc6b
	Abca12				Fam83h
	Clk1				Spaca3
	Prpf8				Cdh23
	Usp11				Cnih4
	Sypl				Dpt
	1500011B03Rik				Henmt1
	Rfc5				E2f5
	Sp4				Cebpb
	Bcas3os2				Phf19
	Camk2a				Casc3
	Tmem231				Kbtbd11
	Spag1				Zhx1
	Ap3b2				Pld6
	Ttbk1				Kdm2b
	Ifnk				Kazn
	Ptpn14				Grap2
	Arl8a				42982
	Npas1				Cend1
	Tbx18				Slc22a17
	Pcdhb13				Csmd2
	Aktip				Sema4g
	Tom1l1				Atp4a
	Rab28				Tmem39a
	Hoxc8				Tmem240
	Slc29a1				Telo2
	Rbms2				Avl9
	L1cam				Cnksr2
	Eif3b				Mageh1
	Supt6				Tmod3
	Gm5148				B3gat1
	Crim1				Cyp4f18
	Camsap3				Bcam
	Ino80dos				Ppargc1a
	Ceacam1				Sis
	Slc38a1				Pag1
	Tmub2				Trpc4ap
	Magi1				Tmem62
	Pex1				Lrrc57
	Mef2c				Sun2
	Smok4a				Thoc3
	Stxbp5				Eml1
	Dhps				Gpr22
	Sgtb				C130046K22Rik
	Setd1b				Smarcb1
	Dxo				Mptx2
	Dcdc2a				AW046200
	Atat1				Apex1
	Gm17762				Glra4
	Cd163				Tmem38a
	Esyt1				4921507P07Rik
	Rd3				Sass6
	Rnf157				Neb
	Pdzd8				Nudt5
	Dnm1				Gm5803
	Trappc13				Hnrnpk
	Itpkb				Zmynd8
	Ldb3				Tmem33
	Gpr135				Arhgef39
	BC030336				Cdan1
	Gria2				Zfp949
	Erv3				Abca8b
	Hsd17b7				2510009E07Rik
	Fam166a				Lrp10
	Tiam2				Psmd6
	1700073E17Rik				Lrig1
	Plcg1				Ttbk2
	Celsr3				Hsd11b2
	Mtmr11				Mir202
	Gpr18				Ung
	Nfix				Plk3
	4931408D14Rik				Dph5
	Aebp1				Mall
	Pnrc1				Muc15
	Exoc8				Iigp1
	Ddx49				1700031A10Rik
	Ubxn8				Impg2
					Zhx2
					Ldah
					Arhgap27os3
					Tubg2
					Zwint
					Ecel1
					Gla
					Nlrx1
					Afap1
					Fastk
					4930570G19Rik
					Src
					Ccdc88b
					Ehd1
					Rps18
					Stk38
					Nfkbia
					Kcns3
					4933407G14Rik
					Ypel4
					Scarf2
					Zfp41
					Egr1
					Nudt17
					Prrt1
					Fam122b
					Appl1
					Galt
					Atp5a1
					Nrp1
					Arsj
					Fbxl16
					Fam43a
					Proser2
					Fzd5
					Clstn2
					Ppp1r3b
					Edrf1
					Trim30b
					Gfy
					Frmpd1
					Tgs1
					Gata3
					Olfr1442
					Ly6g6d
					Gramd1c
					Shank3
					Nadk2
					3425401B19Rik
					Ranbp9
					Utrn
					Pigr
					4930404N11Rik
					Rnf113a1
					Ehmt2
					Krt12
					Arhgef12
					Sulf2
					Bmper
					Tns3
					Arfgef3
					Rgp1
					Hipk3
					Tunar
					Pdcd10
					C920009B18Rik
					Lca5l
					Wnt7b
					Tmco6
					Lpin2
					Cnot10
					Nos1ap
					Anxa3
					Tmem150c
					Htr2c
					Tpsb2
					Sorcs3
					4930532I03Rik
					Rnh1
					N4bp2l1
					2610301B20Rik
					Lingo2
					LOC100505025
					Ids
					C1qtnf1
					Nudt19
					Cdc42bpb
					Mtcl1
					Cfl1
					Zfp719
					Ifih1
					Rab5a
					Usp47
					Psma7
					Mars
					Gm6313
					Wasf1
					Ttyh3
					Scap
					Plp1
					Fam227b
					Atp6v0a1
					Grhpr
					Fam208b
					Gnptab
					Dnajb1
					Ephb1
					Irf7
					Vps33a
					Med25
					Mogs
					Dnmt3a
					Ankrd61
					Pank3
					Nkx2-2
					Clu
					Cfap70
					Fubp1
					AU021063
					Cc2d2a
					Mog
					Gucy1a2
					Retsat
					Tmem203
					Psme1
					3010026O09Rik
					AA543401
					Hhat
					Cacna1d
					Zfp839
					Mastl
					1810041L15Rik
					Bcl9l
					Aldh5a1
					Cbx5
					Sox13
					1700085C21Rik
					Gpr132
					Muc1
					Farp2
					Cldn20
					Rpl21
					Ppara
					Tomm20l
					Klf2
					Chd2
					Itsn2
					Trex1
					C77080
					Mras
					Hes5
					Slc2a9
					Syngr1
					Ly6a
					Gm14005
					Rnf139
					Slc46a3
					Tardbp
					Bcr
					Srrm3
					Asf1b
					Ush2a
					Kdm4a
					Hic2
					Rps11
					Kctd18
					Gm13031
					Lyrm5
					Plxna4os1
					Prmt8
					Smg6
					Adrb3
					Fam196a
					Nlgn1
					Pcdha1
					Rgs19
					Nt5c3b
					Tbc1d9
					Prrc2a
					Arfgef1
					1700003E16Rik
					Spock2
					Avpr1b
					B3gnt8
					0610039H22Rik
					Gng3
					Itm2c
					Wwp1
					0610030E20Rik
					9130024F11Rik
					Jam2
					Carhsp1
					9330179D12Rik
					D630041G03Rik
					Ltbp3
					Ano8
					Gdpd5
					Bhlhe41
					Tbc1d22bos
					Fam19a5
					BC029722
					Dstyk
					Gsk3b
					4933439K11Rik
					Zkscan17
					Traf3ip3
					Nek9
					Pisd-ps1
					Vat1
					Pdap1
					Ccdc176
					Cnot3
					Dnajc14
					Agap1
					Tor1aip1
					Mtmr7
					Xkr8
					Tmem181a
					Idua
					Xpo7
					Usp54
					Zfp513
					Arid5a
					Pip4k2c
					Rtkn
					Rmrp
					9330020H09Rik
					Derl3
					9130023H24Rik
					Gm10814
					Muc5b
					Celsr1
					Gm10432
					Nfat5
					Bcas3os1
					Klc3
					Dlg4
					4933439C10Rik
					Ghrl
					Lix1l
					Chrnb1
					Gm16596
					Rarb
					Dgat1
					Ywhaz
					4930405J17Rik
					Msto1
					Rpph1
					Sh3gl1
					4930528A17Rik
					Rab24
					Bud31
					C2cd4d
					Ivns1abp
					Dnaaf2
					Ikzf5
					1500009C09Rik
					Tas1r1
					Zfp689
					BC027231
					Klhdc9
					Celf4
					Lrrc14b
					9330151L19Rik
					Adamtsl4
					Ppp2r2cos
					Acvr2a
					A630072M18Rik
					Pmpca
					Apc2
