# Supplementary material for: FTO promotes weight gain via altering Kif1a splicing and axonal vesicle trafficking in AgRP neurons
Source: EMBO J. 2025 Jul 9;44(18):4919–61. doi: 10.1038/s44318-025-00503-3 (PMC12436618; doi:10.1038/s44318-025-00503-3)
Supplement: Supplementary file 5 — Source data Fig. 3 [file 44318_2025_503_MOESM5_ESM.zip › Fig.3F.xlsx]

## Sheet: Fig.3F
		False discovery rate
	Phosphoprotein	2.14122e-31
	Membrane	6.9833e-12
	Alternative splicing	1.43774e-11
	Cytoplasm	8.51986e-09
	Protein binding	1.23901e-07
	Nucleotide-binding	9.7624e-06
	Nucleus	6.18335e-05
	Methylation	0.000222393
	Transcription regulation	0.00065104
	RNA-binding	0.000822381
	Splice variant	0.00100832
	Transcription	0.00114012
	Coiled coil	0.00121988
	Pleckstrin homology-like domain	0.00173474
	Protein kinase binding	0.00403276
