# Supplementary material for: FTO promotes weight gain via altering Kif1a splicing and axonal vesicle trafficking in AgRP neurons
Source: EMBO J. 2025 Jul 9;44(18):4919–61. doi: 10.1038/s44318-025-00503-3 (PMC12436618; doi:10.1038/s44318-025-00503-3)
Supplement: Supplementary file 6 — Source data Fig. 4 [file 44318_2025_503_MOESM6_ESM.zip]

Archive with 4 entries (4 files):
- Fig.4A.xlsx
- Fig.4B.xlsx
- Fig.4D.xlsx
- Fig.4F.xlsx
