# Supplementary material for: FTO promotes weight gain via altering Kif1a splicing and axonal vesicle trafficking in AgRP neurons
Source: EMBO J. 2025 Jul 9;44(18):4919–61. doi: 10.1038/s44318-025-00503-3 (PMC12436618; doi:10.1038/s44318-025-00503-3)
Supplement: Supplementary file 6 — Source data Fig. 4 [file 44318_2025_503_MOESM6_ESM.zip › Fig.4A.xlsx]

## Sheet: Fig.4A
	Symbol	m.value	ーlog10[p value]
	Kif1a	-19.4802	81.0298
	Cadps2	-9.81943	45.6317
	Atp8a1	-17.5802	39.8988
	Tnk2	-18.1164	39.8476
	Zfp518b	16.5373	29.483
	Rnf24	8.49084	29.1149
	Adgrl3	16.3558	28.3441
	Adgrl3	-16.4178	25.5616
	Entpd5	16.0833	25.2446
	Adgrb1	12.824	24.8741
	Cmip	7.50562	24.144
	Dzank1	16.0528	24.1194
	Eif4a2	15.9412	24.0281
	Adgrl3	-16.038	23.558
	Dbn1	15.8369	22.6036
	Men1	-8.4815	20.9073
	Wnk1	-16.3931	20.3481
	Smarca4	-16.0863	19.5253
	Phka1	-15.442	17.8901
	Cacna1g	-15.853	16.7645
	Adcy9	-15.4593	16.6562
	Cacna1g	-15.2268	16.6506
	Cntn2	-15.2186	16.3187
	Cyth1	-15.1473	15.9784
	Luc7l2	-15.1169	15.714
	Ktn1	-15.1967	14.9791
	Fyn	-15.148	14.7454
	Birc2	7.54998	14.5734
	Satb1	-15.6043	14.4893
	Pik3ca	15.0907	14.1358
	Pou2f1	-14.8553	13.8231
	Itgav	14.667	13.7266
	Cdkl3	14.7336	13.6724
	Axin1	-7.10605	13.4338
	Lhfp	14.6504	13.4111
	Zdhhc24	14.7902	13.3739
	Brd3	14.7454	13.3432
	D3Ertd751e	14.6058	13.3121
	Oprl1	14.5922	13.1826
	Ahdc1	14.5532	13.0084
	Fto	-2.06423	12.7699
	Mpdz	-14.6858	12.4147
	Celf1	14.486	12.3829
	Fam220a	8.53689	12.3719
	Rack1	14.4459	12.3124
	Adgrl2	-14.6152	12.1978
	Csde1	-15.3038	12.0943
	Plcz1	14.5058	11.9405
	Tns1	14.6649	11.785
	Crocc	14.3866	11.5662
	4933403O08Rik	14.44	11.3908
	Tspoap1	14.3664	11.2216
	Pard3	14.2014	10.8945
	Nelfe	12.0932	10.8828
	Sh3bp2	-10.2264	10.8705
	Gnaz	14.4715	10.8275
	Wnk2	-12.9057	10.7363
	Btbd17	14.2215	10.7274
	Taf1	-15.8369	10.6776
	Lrrc61	-4.01024	10.5
	Med12	14.214	10.4453
	Fam110a	14.0753	10.2667
	Slc39a8	14.1353	10.0249
	Las1l	2.94218	10.0229
	Men1	10.2861	9.93611
	Gpcpd1	14.4848	9.85955
	Rapgef1	-3.39856	9.65356
	Btbd17	-14.0646	9.41862
	Gask1b	13.8738	9.34279
	Apbb1	-14.2679	9.30392
	Ctnnd1	13.9541	9.27941
	Ubtf	-14.1554	9.1976
	Eng	11.845	9.17404
	Cacna1g	13.8457	9.11042
	Osbpl9	14.4834	9.10327
	R3hdm2	-15.6437	9.08279
	Ptbp1	13.9517	9.00288
	Taf6l	13.8149	8.97214
	Meis2	13.8744	8.93386
	Chst10	-9.16421	8.91061
	Tpm1	8.08848	8.68174
	Ktn1	13.7342	8.65621
	Myo6	-14.0459	8.63253
	Baz2b	7.62314	8.60602
	Ddr1	-13.8636	8.55779
	Carf	13.6978	8.55586
	Aff1	-14.1127	8.53666
	Adarb1	-1.90063	8.50078
	Hnrnph2	-1.90088	8.49551
	Galnt11	-14.4	8.14551
	Bcor	-3.28408	7.94749
	Traf3	-13.7869	7.88998
	Tmem163	-14.2611	7.85625
	Schip1	14.0305	7.83459
	Wnk2	8.86058	7.7627
	C4a	13.5692	7.67471
	Ak6	-15.6939	7.59213
	Dysf	9.63557	7.49838
	Arpp21	-14.3605	7.45815
	Lmtk3	-2.11966	7.4272
	Parg	13.4596	7.33091
	Cnot4	9.37303	7.3158
	Klc1	-1.45516	7.19874
	Fcho1	13.4266	7.15759
	Dach2	13.4868	7.14169
	Mapt	-1.34605	7.13821
	Nup210	-13.8021	7.11601
	Sez6l2	-1.62012	7.10296
	Rnpep	-2.03845	6.98856
	Nol4	13.4579	6.97709
	Mtm1	-13.5908	6.96621
	Frem1	13.2724	6.91701
	Mbd3	13.2785	6.85979
	Slco1c1	-8.37768	6.84656
	Limk1	-13.8933	6.83092
	Pld3	-13.401	6.81376
	Mov10	-13.5339	6.79235
	Git2	13.2843	6.77165
	Fto	13.4886	6.61551
	Rbm41	-13.5681	6.60699
	Crocc	-8.29969	6.57815
	Mbnl1	13.1988	6.54367
	Atf2	-1.75068	6.54337
	Hecw2	-2.82242	6.51
	Fam169a	-4.67164	6.42771
	Cdc123	6.00154	6.42124
	Kndc1	-13.3374	6.4201
	Ppp1r1b	13.307	6.38169
	Grip1	-13.5306	6.32535
	Rhbdd3	-13.3132	6.29456
	Cdh8	-3.25781	6.27022
	Unkl	13.0548	6.21555
	Entpd5	-13.2154	6.17173
	Tnc	13.2121	6.1247
	Fbxo3	13.2901	6.10664
	Gask1b	-13.2911	6.07311
	Pak6	13.0143	6.07004
	Ankrd42	13.3084	6.03459
	Celf3	13.2647	6.02181
	Arhgef1	13.0733	5.97241
	Poldip3	1.89962	5.9378
	Tdrd6	12.9403	5.86457
	Ddr1	3.08291	5.81089
	Abi1	-14.3713	5.77533
	Dlec1	-13.1761	5.76648
	Ctnnd1	12.0455	5.74439
	Chtop	-13.3711	5.73416
	Tmem11	-13.0837	5.68759
	Hipk3	-13.1188	5.64304
	Eif4g1	13.6938	5.62516
	Pcdha11	5.79906	5.60449
	Lingo2	12.8621	5.60288
	Arhgef7	8.89851	5.5558
	Pgap2	13.0277	5.55392
	Ikbkg	-2.75145	5.53884
	Elf2	12.8304	5.52869
	Tdrd6	-7.03617	5.50789
	Gria2	12.9934	5.47449
	Zfp384	13.1792	5.46116
	Epb41l2	12.6848	5.44404
	Clec18a	12.775	5.43438
	Mrpl20	12.9429	5.42352
	Map3k10	12.8643	5.38361
	Ranbp1	-13.0824	5.35312
	Zswim9	-13.3729	5.34394
	Fignl1	7.56751	5.29379
	Ephb4	12.7243	5.28911
	Aatk	-1.58873	5.28605
	Celf1	4.23771	5.28534
	Dlgap4	-1.92009	5.26406
	Fmr1	-13.0238	5.21988
	Madd	-3.95359	5.18498
	Rnasel	12.6705	5.18443
	Abcc4	13.1297	5.17956
	Gatd1	12.7901	5.12822
	Stk3	5.94838	5.08534
	Sort1	-1.75235	5.07937
	Tmem104	12.9965	5.07129
	Slbp	13.7619	5.06503
	Slc15a4	12.8655	5.06446
	Blmh	12.9452	5.04952
	Cul3	-4.03696	5.03385
	Trpm3	1.53097	5.02533
	Hmox2	-4.74243	5.02381
	Upp2	-2.14584	5.01964
	Wdr17	-2.49752	5.00421
	Sh3bp5	12.593	4.99843
	Septin4	12.7348	4.99323
	Cald1	12.8269	4.98911
	Pemt	12.5638	4.977
	Spats2l	-5.39438	4.975
	Fignl1	-12.7736	4.95319
	Larp4b	12.6673	4.94043
	Trmt10b	12.553	4.93588
	Rab3d	-12.8517	4.91716
	Nr1h3	12.5614	4.91006
	Acsl1	-12.8724	4.9018
	Ehmt2	-2.61379	4.88412
	Scg2	-1.12583	4.87719
	Galnt11	5.15768	4.86073
	Qars	-12.7225	4.845
	Ankle2	-12.7167	4.84321
	Agtpbp1	-1.21335	4.83018
	Pex26	-12.911	4.81315
	Rell2	12.5635	4.812
	Exosc10	-12.7356	4.80692
	Srr	14.8145	4.80298
	Usp45	12.5296	4.77535
	Corin	-12.9752	4.76896
	Stau1	-12.6758	4.75327
	Adarb1	1.6019	4.74191
	Carm1	3.02962	4.73238
	Map4k5	12.4786	4.7264
	Snapc4	1.75169	4.7191
	Ipo9	2.4515	4.70859
	Lsp1	12.5213	4.7029
	Cobl	-1.66566	4.67386
	Rps6ka6	2.4404	4.66614
	Bmpr1a	12.5132	4.66297
	Odf2l	12.4532	4.66131
	Tbce	4.38198	4.63903
	Gls2	-2.00944	4.58088
	Nup188	-12.5844	4.58011
	Smarca2	12.3841	4.56452
	Rnf13	2.46024	4.55426
	Nf2	12.4001	4.54728
	Pfkfb4	-5.50029	4.54274
	Rnaseh2a	12.5046	4.53293
	Errfi1	12.501	4.5327
	Dido1	1.92145	4.5298
	Elavl4	-2.21681	4.5278
	Pcbp3	-2.22131	4.52402
	Atf2	1.67248	4.51486
	Phactr3	12.4039	4.51027
	Ctbp1	12.3835	4.50808
	Poldip2	12.3648	4.50792
	Ttbk2	-1.36696	4.49039
	Phip	12.3853	4.4896
	Tom1l2	-12.6486	4.48542
	Adam15	12.5147	4.48244
	Togaram2	4.46996	4.48107
	Slc30a9	1.66403	4.4782
	Psmd8	-12.9091	4.47751
	Carf	-5.53232	4.47103
	Pknox2	2.22431	4.47058
	Snx10	-12.6407	4.46927
	Prrc2c	-4.90757	4.45664
	Ociad1	-1.15465	4.44667
	Rcor3	-12.5829	4.41023
	Col6a3	12.5386	4.4022
	Col18a1	12.4158	4.39285
	Spats2l	16.1367	4.38253
	Adgrl3	-1.73724	4.37634
	Il17rb	12.3387	4.37238
	Sik3	-4.47576	4.37213
	Dclk1	-1.94698	4.37115
	Mest	-1.25531	4.36633
	Vill	12.2988	4.3611
	Trpv4	-12.4832	4.34699
	Ezh1	12.4627	4.3434
	Rgs17	-1.57443	4.32678
	Cd36	2.39545	4.31219
	Smarca5	-12.4821	4.30919
	Zfp27	12.3681	4.30919
	Gapvd1	12.2612	4.30469
	Gata2	12.2592	4.29372
	Card9	12.6439	4.28661
	Cp	-14.0424	4.28655
	Smim1	12.2816	4.25356
	Rsrc2	-12.8496	4.24418
	Fkbp5	7.65686	4.24254
	Golm2	-1.80394	4.2382
	Cibar1	-12.5539	4.20059
	Trex1	-12.513	4.19914
	Fbxl15	12.2628	4.19529
	Mapre3	1.73402	4.18015
	Adgrl2	-1.76153	4.17886
	Eno2	12.4044	4.17835
	Srsf5	1.30944	4.17443
	Eno4	-12.4187	4.16052
	Sec16b	12.2609	4.15878
	Gvin1	-12.3282	4.15734
	Gfm2	-12.3897	4.14326
	Farsa	-12.4045	4.14268
	Eif4g1	12.6675	4.11359
	Lcp2	12.263	4.11232
	Rfx7	-15.4405	4.10209
	Specc1	-12.5048	4.0975
	Chrdl1	-12.3779	4.09693
	Bnip2	12.2038	4.08084
	Abhd18	-3.66151	4.07383
	Trp53bp1	-1.51543	4.07063
	Tmem8b	12.2144	4.06431
	Mbnl1	-12.3801	4.06335
	Eif4g1	15.2961	4.06279
	Cmbl	12.1643	4.05095
	Zfp423	-15.4185	4.04001
	C4b	1.30434	4.03731
	Rhbdf1	12.2401	4.03363
	Ror2	12.3408	4.03036
	Kif1a	-1.15631	4.02705
	Usp21	12.6918	4.02384
	Gtf2i	2.96149	4.01353
	Tars2	-12.3264	4.00177
	Cd36	-9.38471	3.99527
	Kmt2d	15.2685	3.99329
	Drc1	12.1407	3.97957
	Rell2	-12.5358	3.96364
	Slc16a3	-12.4578	3.96179
	Kcnma1	2.14186	3.96082
	Mag	15.1942	3.95333
	Rsrc2	-4.13061	3.93481
	Siglecf	12.4124	3.92953
	Pdgfa	-12.3633	3.92297
	Syn2	-15.2272	3.90954
	Hdac7	-13.0528	3.8904
	Got1	12.0766	3.89038
	Sh3bp2	12.2353	3.88373
	Rbm47	5.23431	3.88272
	Cenpl	-12.2797	3.87504
	Lap3	12.0623	3.85005
	Fbxo11	12.0474	3.83372
	Mpnd	-12.3029	3.81729
	Ttc17	-2.24097	3.81354
	Mapre2	-12.2979	3.80639
	Akap3	-12.186	3.80495
	Slc12a6	-14.9032	3.80159
	Chd3	-1.40687	3.80048
	Adgrl3	-14.953	3.79316
	Dhx57	-1.45933	3.79036
	Ddb2	12.46	3.77816
	Kirrel	1.83885	3.77577
	Dlgap1	-13.2211	3.77111
	Ccnl2	1.22187	3.76124
	Nrros	-12.2226	3.76062
	Tars2	12.1393	3.75573
	Mid1ip1	-12.4971	3.74945
	Pigk	2.123	3.74499
	Kpna2	-12.6232	3.74462
	Agfg1	2.47711	3.73878
	Rapgef1	1.38351	3.73509
	Pign	-12.1557	3.72054
	Ate1	-14.7416	3.71088
	Ttll5	12.5103	3.70851
	Slx4	2.12994	3.70572
	Adgrl3	-2.37541	3.70458
	Rnf31	-4.04676	3.70112
	Snapc3	12.3386	3.69401
	Mecom	-7.779	3.69088
	Cbarp	-2.25634	3.68862
	Dedd	-12.1183	3.67152
	Shisa9	-1.72051	3.66482
	Tet2	11.9953	3.66394
	Prr5l	-1.84485	3.65827
	Ak4	-6.51263	3.65779
	Pigp	-12.3957	3.6526
	Rab11a	12.0331	3.65219
	Clba1	5.85742	3.64601
	Avp	-1.02211	3.63595
	Gpcpd1	-12.1876	3.63382
	Chka	1.14705	3.63314
	Ddx39b	12.0337	3.62322
	Map4k5	-14.5955	3.61895
	Slc35a5	-12.1641	3.60779
	Ccdc58	-12.14	3.60763
	Gemin8	-12.1671	3.60189
	D6Wsu163e	11.892	3.59877
	Neurl4	12.0759	3.5971
	Nlrp3	11.9037	3.59262
	Zfp287	-14.4649	3.5862
	Sgk1	-1.22364	3.57999
	Gmeb1	12.2213	3.57842
	Klhl7	11.9876	3.57709
	Septin4	3.17414	3.56208
	Agpat1	-14.6212	3.55879
	Gm14434	-14.6101	3.55396
	Dnajc1	-12.0665	3.55282
	Kdm2a	11.9242	3.54692
	Gng7	-14.5989	3.54514
	Lrsam1	14.4483	3.53949
	Plxna3	2.90744	3.53856
	Rims3	-12.0874	3.53699
	Gtf2i	11.5178	3.53577
	Nkapd1	12.7354	3.53263
	Copg2	-12.1888	3.53005
	Nfatc2	-10.5719	3.52939
	Eno2	-1.60468	3.52544
	Rad52	11.9735	3.52363
	St7	11.8746	3.51296
	Repin1	-7.91049	3.51141
	Mapk3	14.3956	3.50812
	Wwtr1	-12.0638	3.50511
	Akap3	11.8476	3.50441
	Psd2	11.9458	3.50056
	Itsn1	-12.0197	3.49682
	Wdr78	-12.0557	3.49611
	Egfl7	13.0796	3.49317
	Xpa	11.959	3.49154
	Sox5	11.8667	3.4898
	Tfdp2	-12.0456	3.48771
	Cyld	-0.989408	3.48376
	Rhbdd2	-1.3178	3.4819
	Gm16286	4.00775	3.47625
	Arhgap11a	2.62232	3.473
	Adra1a	5.22751	3.46992
	Prpf40b	11.8635	3.46769
	Prdm16	-14.4455	3.45338
	Gbp9	12.082	3.43623
	Arhgef2	-13.669	3.4317
	Aifm3	-1.66362	3.43106
	Cenpl	11.7975	3.4302
	Hsd11b1	1.69433	3.40851
	Chl1	1.84545	3.40683
	Tbc1d19	-2.37452	3.39603
	Tuba4a	4.43969	3.39473
	Agbl5	-12.4729	3.38889
	Sec61a2	11.7495	3.37771
	Ppp1cc	11.8913	3.36809
	Nbr1	-1.20917	3.36715
	Gatb	12.0088	3.36348
	Dcun1d2	-11.9679	3.36027
	Pml	8.63219	3.35906
	Epb41l3	-1.69848	3.35671
	9930012K11Rik	4.19596	3.35276
	Gm3417	11.8364	3.35038
	Hpf1	2.96652	3.35025
	Rhot1	1.51103	3.34698
	Iars	14.1353	3.34522
	Arhgap4	-3.38425	3.34487
	Pcbd2	-14.2531	3.33434
	Ccdc136	-12.3231	3.33399
	Emc10	14.1092	3.33314
	Otof	-3.84094	3.33229
	Synj1	-14.1323	3.33019
	Gcnt1	14.0967	3.32634
	Rapgef4	-11.9635	3.32141
	Cd163	12.1871	3.31117
	Farsa	11.717	3.31064
	Nlrp3	-11.9097	3.30141
	Gdap1	-11.8843	3.30121
	Dennd10	-1.72601	3.30116
	4933434E20Rik	1.43226	3.29643
	Apbb1	1.38791	3.29217
	Lars2	-0.902208	3.2798
	Abraxas1	-11.9554	3.27816
	Sybu	-3.92452	3.27707
	Pomc	-1.1682	3.26926
	Mapre3	-0.997821	3.25414
	Klhl7	1.75913	3.25301
	Nwd1	-14.1276	3.25077
	Ttc8	11.6508	3.24849
	Odf2l	-2.95645	3.22946
	Heatr3	12.0855	3.22081
	Rpl29	1.60396	3.21922
	Dync1i2	1.01713	3.21231
	Ambra1	-1.47168	3.20929
	Pagr1a	13.8994	3.20692
	Mapk9	13.881	3.19666
	Synj2	-14.0339	3.19283
	Cadps2	1.76733	3.19231
	Apbb1	3.93466	3.19096
	Pclo	-13.8892	3.17983
	Hexdc	-11.9532	3.17875
	Rbpj	-3.73041	3.17727
	Immt	-1.27954	3.1764
	Prmt6	11.8208	3.17334
	Rtn3	-0.888957	3.16297
	Tmem245	-11.8456	3.16166
	Zfp811	11.6783	3.16028
	Ecpas	-1.77029	3.16026
	Triobp	13.8231	3.15348
	Tmem132c	11.6463	3.14694
	Tmem132c	11.6463	3.14677
	Rps6ka6	11.6959	3.14308
	Liph	-11.8436	3.14092
	Mtmr12	13.7859	3.13388
	Etl4	13.1348	3.12452
	Wdr19	-1.62725	3.12153
	Smco3	-12.3031	3.11903
	Ints8	13.7608	3.1138
	Foxred1	5.10348	3.11348
	Zfp217	13.747	3.10927
	Ak1	1.50838	3.10912
	Pou2f2	-13.8863	3.10709
	Fam83h	-13.7842	3.10482
	Nsd2	11.5807	3.10268
	Drg1	11.695	3.10126
	Cog6	11.566	3.09378
	Lhx9	-11.96	3.08776
	Noc4l	11.5898	3.08533
	Elp1	11.5624	3.08519
	Esrrb	3.91603	3.08018
	Wdfy3	13.6954	3.07812
	Peg10	-0.815053	3.07645
	Rfx5	8.39997	3.07514
	Tmem184b	13.7016	3.07383
	Tgfbr1	-3.85139	3.07152
	Slc50a1	-11.8861	3.06677
	Kpna2	-1.38036	3.06133
	Zfp638	11.5747	3.06037
	Kctd15	11.5899	3.05844
	Pcsk6	-11.9108	3.05796
	Myh13	11.5606	3.05684
	Sv2c	11.6458	3.04693
	Abr	1.10072	3.04393
	Fbxl19	-11.7035	3.03944
	Ring1	1.53673	3.03921
	Kxd1	-11.7786	3.03882
	Exd1	3.11177	3.0352
	Nsd2	-11.7422	3.03498
	Ercc6l2	-11.7372	3.03493
	Odf2	2.0493	3.03395
	Abat	-1.98064	3.03367
	Parva	-11.7561	3.03118
	Arhgap11a	-12.4386	3.02757
	Ramp3	-11.6991	3.01834
	Slc50a1	-12.1088	3.01419
	Grin1	-1.54519	3.01373
	Ebf4	13.5956	3.01344
	Luzp1	-1.48055	3.01134
	Fign	-3.86139	3.00826
	Cnga3	1.73292	3.00721
	Clec18a	-11.7896	3.00387
	Eftud2	11.8672	3.00094
	Mbp	-0.935266	3.00066
	Pxylp1	11.6705	3.00038
	Slc33a1	11.5052	2.99759
	Shtn1	1.42338	2.98979
	Abca8b	11.5364	2.98957
	Mpped2	11.4747	2.98421
	Oxr1	13.5479	2.98386
	Jak2	-13.5943	2.97649
	Plec	13.5412	2.97424
	Fbxw10	11.5496	2.9736
	Pxylp1	11.758	2.9733
	C77080	-13.6781	2.96729
	C2cd5	-4.17822	2.96639
	Duxbl3	13.5212	2.96473
	Nptxr	-1.19599	2.96132
	Gm1070	4.01951	2.96033
	Socs2	-11.7129	2.95228
	Plekhg2	-11.7399	2.95129
	Ablim2	1.86331	2.94812
	Rasa1	11.6502	2.94677
	Mycbp2	-1.01356	2.94624
	Zfp536	-13.6426	2.94396
	Pitpnm1	-0.852899	2.94217
	Tmem161a	-11.671	2.94015
	Agpat4	11.5112	2.93472
	Ryr2	-0.957104	2.93421
	Akt2	11.4676	2.93235
	Nsd3	13.4714	2.93012
	Pcdh15	11.498	2.92976
	Agtpbp1	-1.19779	2.92976
	Lpin3	11.5016	2.92969
	Cbarp	-1.88727	2.92101
	Gcsam	11.5191	2.91613
	Swi5	13.4472	2.91385
	Cops5	11.4649	2.912
	Gria2	-13.4939	2.91191
	Psmd13	11.4994	2.91183
	Stau2	-1.04364	2.91048
	Nemp2	-11.6935	2.90821
	Pth1r	-13.5899	2.90328
	Zfp267	13.429	2.90183
	Acly	-0.989604	2.90005
	Ank1	-11.6604	2.89739
	Nsmf	11.4734	2.89674
	Morf4l2	13.2912	2.89437
	Hnmt	13.4174	2.89226
	Agtpbp1	3.68453	2.88664
	Gm4724	-1.52383	2.8863
	Camk2b	13.4088	2.88418
	Adamts10	-11.6261	2.88152
	Cobl	1.27201	2.87786
	Urgcp	11.5442	2.87607
	Brpf1	-2.87478	2.87555
	Acbd5	13.38	2.87016
	Kmt2e	-1.44301	2.86873
	Cdadc1	-13.4426	2.8682
	Ints10	-11.6602	2.86762
	Armc9	-2.30521	2.86227
	Esr2	4.20279	2.85722
	Gbe1	-13.4191	2.85662
	Cep250	13.3562	2.8523
	Kcp	11.4566	2.85216
	Lpar2	13.3512	2.85216
	Zfp280c	-3.70077	2.84844
	Prelp	11.5348	2.84466
	Pnpla2	-11.8466	2.84412
	Prg4	13.3422	2.8416
	Vps53	2.85852	2.84081
	Selenoh	4.2949	2.83842
	Cubn	1.93532	2.83817
	Hdhd2	-3.74042	2.83797
	Sugp2	1.99176	2.83774
	Zmym6	1.70713	2.83349
	Kansl3	-13.4776	2.83312
	Il33	11.4457	2.83189
	Tmem134	11.556	2.82775
	Ktn1	-13.3781	2.82513
	Sh2d3c	2.35997	2.82442
	Mrpl1	13.3127	2.82396
	Gast	2.82712	2.82163
	Pcbp3	-2.20034	2.81764
	Uvssa	13.2881	2.81739
	Bcorl1	-13.3661	2.81688
	Vwa5b2	13.2974	2.81458
	Fbxw10	-3.86522	2.81193
	Serpine2	11.4949	2.80877
	Bcas3	13.2833	2.80669
	Lingo1	1.5918	2.80649
	Sfmbt2	-13.3392	2.80608
	Nox4	11.4255	2.8059
	Gaa	11.9458	2.80477
	Pex5l	-13.4307	2.79995
	Lrrc23	5.54342	2.79966
	Asap1	-13.3315	2.79577
	Magi2	-1.82059	2.79549
	H1f2	-1.27079	2.79546
	Sh2d6	11.4271	2.79514
	Asxl3	-1.72729	2.78929
	Clk1	1.66905	2.78378
	Stau2	-2.33907	2.7834
	Cope	11.4558	2.78301
	Btf3	11.4779	2.78295
	Hsph1	-1.00663	2.7813
	Lpp	11.5385	2.77266
	Zbtb7b	-13.3838	2.77127
	Tcp1	-11.6758	2.76672
	Rbm3	-11.5521	2.7665
	Kxd1	4.25483	2.76536
	Nin	13.0993	2.76482
	Zgrf1	11.4002	2.76328
	Adamts7	11.3563	2.76321
	Tiam1	7.2488	2.7615
	Hmcn1	-11.5668	2.7599
	Hipk2	-1.99559	2.75852
	Enah	1.21945	2.75712
	Lztfl1	1.28532	2.75598
	Cep57	-3.55068	2.75122
	Epha10	-1.21593	2.75075
	Zcchc12	-0.836393	2.75023
	Wipf1	-13.2661	2.75019
	Coa7	11.3868	2.74881
	Zkscan17	-3.85176	2.74797
	Ccnd3	-12.4791	2.74776
	Nuak2	-11.5635	2.74302
	Kdm4a	-13.3518	2.74257
	Angel2	-13.3555	2.7425
	Eml4	1.389	2.74247
	Mobp	-0.824957	2.74161
	Tcirg1	-6.40225	2.7342
	Slc15a4	-11.7839	2.7324
	Nrxn2	11.452	2.72937
	Pnpla7	11.4717	2.72892
	Fam183b	1.95974	2.72859
	Dgcr2	11.3433	2.72219
	Nfia	-2.82625	2.72044
	Glrx2	1.87941	2.72038
	Gbf1	-13.325	2.7184
	Inca1	-11.5121	2.71751
	Thegl	-11.5227	2.71743
	Chm	13.1442	2.71693
	Paqr8	13.1529	2.715
	Adam9	-1.30312	2.71331
	Lmbr1	11.3338	2.71308
	Kdm5a	-3.5242	2.70973
	Ing4	3.99824	2.70937
	Zmynd11	-13.295	2.70903
	Pla2g7	1.48293	2.70825
	Lrrc51	2.23531	2.70661
	Sacs	-3.6236	2.70394
	Map1a	-0.945837	2.69969
	Nifk	-11.462	2.69621
	Pitpnm1	1.00316	2.69502
	Celf2	-6.04474	2.69435
	Nphp4	10.5296	2.69362
	Folh1	-13.1894	2.69266
	Srpx	11.3494	2.68433
	B4galt3	11.3244	2.68419
	Elmo2	7.8532	2.68382
	Limk2	-1.18017	2.67843
	Sgce	1.73498	2.66918
	Dpf1	11.4993	2.66691
	Ap1g2	11.3354	2.66626
	Kifbp	-2.73208	2.6653
	Egf	4.47917	2.66518
	Maged1	0.975655	2.66403
	Dph6	-1.72803	2.66258
	Syn1	-0.807408	2.66086
	Scamp1	-11.4497	2.65904
	Ppp1r10	-11.4521	2.65883
	Pitx2	-11.4627	2.65876
	Sgip1	11.3916	2.65688
	Hltf	-11.4906	2.65483
	Plec	13.0563	2.65321
	Tcirg1	11.4366	2.65245
	Ccdc22	11.3423	2.65161
	Gm20878	11.2977	2.65018
	Arhgef4	1.52791	2.65016
	Helq	11.2658	2.65004
	Adgrl3	1.87477	2.64766
	Abcc5	-1.4286	2.64151
	Cacna1h	13.0378	2.63885
	Enpp1	11.2335	2.63793
	Nr1h2	-3.7093	2.63448
	Gpnmb	11.318	2.63436
	Abcd3	-13.1972	2.63222
	Anapc15	11.9794	2.63173
	Pex5	11.3483	2.63047
	Mysm1	13.0167	2.62951
	Col19a1	5.724	2.62788
	Reck	-11.4585	2.62719
	Mia	13.0205	2.62518
	Eda2r	2.16076	2.62058
	Add2	-13.1818	2.62048
	Tfe3	-13.1711	2.62045
	Usp16	-11.4283	2.62019
	Foxred1	-11.4603	2.61981
	Tbp	11.385	2.61907
	Sik2	-13.0791	2.61692
	Glrb	-13.0673	2.6169
	Kif5a	-0.739757	2.61633
	Kif7	12.9951	2.6137
	Enah	-1.28362	2.61164
	Pip5k1a	-13.1579	2.60869
	Hsd11b1	1.37933	2.6079
	Pisd	-11.7567	2.60681
	Glul	11.4057	2.60672
	Mapk9	12.992	2.60664
	Gls2	5.64344	2.60531
	Srrt	4.73729	2.60527
	Ttc3	-0.980711	2.60041
	Gad1	-11.4916	2.59933
	Dpp6	-11.4547	2.59919
	Ubtf	-1.4449	2.59867
	Zfp968-ps	5.12586	2.59486
	Tmem184c	-11.4443	2.59483
	Ppp1r18	12.9583	2.59453
	Nfyc	12.9489	2.59446
	Stag3	11.6011	2.59438
	H3f3b	11.2741	2.59226
	Cdadc1	-1.82094	2.58941
	Syt1	-1.09075	2.58693
	Slc38a2	-0.800189	2.5857
	Polr3c	-1.34031	2.58255
	Cux1	-1.66921	2.58238
	Spen	-1.20388	2.58173
	Vps26a	11.2357	2.58096
	Atp5b	11.2255	2.58029
	Galnt17	-1.67649	2.57838
	D3Ertd751e	-1.24125	2.57415
	Sema4a	-1.49812	2.57177
	Far1	-11.69	2.57067
	Ppp1r3f	-5.88676	2.57056
	Zfyve27	-11.504	2.57024
	Pphln1	-12.9981	2.5702
	Mapt	-11.3884	2.57017
	Rps19	-1.40706	2.56898
	Cgnl1	-13.1008	2.56802
	Otud7b	-1.60139	2.56574
	Gga3	1.4432	2.56564
	Enpp2	-1.18884	2.56499
	Man2c1	3.46227	2.56282
	Ralgps2	-1.41626	2.56258
	B4galt2	3.64491	2.56171
	Fam205a2	-13.0701	2.55827
	Fam205a3	-13.0701	2.55811
	Crk	-11.4499	2.558
	Pnkp	-11.4243	2.55786
	Cdk5rap3	-11.3824	2.55734
	Rpl7a	11.4791	2.55386
	Adamts10	11.4172	2.55373
	Slc29a1	-12.98	2.55301
	Oxt	-0.88653	2.55249
	Ino80d	-2.10488	2.55061
	Ppp2r2b	12.901	2.55055
	Rexo1	-11.9512	2.54854
	Ahcyl2	-13.0554	2.54671
	Slc11a2	11.1328	2.54581
	Pigx	-7.86205	2.54482
	Clca3a1	2.29421	2.54312
	Rbm26	1.43368	2.54263
	Arhgef40	2.08547	2.54076
	Mag	11.1926	2.54051
	Scrn3	11.3515	2.54017
	Tardbp	12.887	2.53992
	Ift140	4.65573	2.53764
	Zmynd11	-4.70745	2.53497
	Heatr3	-1.08504	2.53326
	Dzip3	3.39194	2.5312
	Fgd5	12.8711	2.52983
	Tm9sf1	-11.5362	2.52977
	Chordc1	-0.853232	2.52969
	Atrnl1	-0.840707	2.52951
	Myh10	-0.943419	2.52172
	Nefm	-0.78393	2.51965
	Ipo9	11.1473	2.51957
	Jmjd4	2.03613	2.51814
	Tm2d1	11.3535	2.51492
	Spout1	-1.6333	2.51487
	Slc4a2	-13.0125	2.51141
	Fam219a	-13.018	2.51135
	Afg3l1	-1.09903	2.50859
	Arhgap4	4.02762	2.50738
	Slc9a6	12.8349	2.50645
	Clec16a	11.5753	2.50625
	0610010F05Rik	11.1996	2.50614
	Fam184a	-3.39744	2.50519
	Atp6ap1	-11.3717	2.50345
	Zfp106	-11.3843	2.50116
	Abraxas1	-12.9001	2.50023
	Gnb2	-9.88542	2.50014
	Crebzf	3.48634	2.49946
	Hba-a1	1.14193	2.49557
	Rb1cc1	12.8172	2.49386
	Dync1i2	-1.01011	2.49347
	Ahcyl2	-12.9984	2.49306
	Zfyve16	-1.808	2.48969
	2310022A10Rik	-11.3464	2.48608
	Ccnd3	12.8101	2.48575
	Duxbl1	-12.8788	2.48454
	Psd2	-7.22008	2.48451
	Fstl5	11.1163	2.48381
	Arhgap22	11.1247	2.48259
	Dync1i2	1.06839	2.48143
	Bbx	11.2733	2.47832
	Zfp667	12.8016	2.47739
	Septin2	12.789	2.47722
	Bicd1	1.80735	2.47697
	Tle3	11.1033	2.47658
	Ociad2	1.40419	2.47605
	Arhgap21	-11.3492	2.47377
	Clu	2.54221	2.47342
	Polrmt	-11.3019	2.46985
	Uck1	12.7821	2.46867
	Macf1	-12.8524	2.46712
	Cdh23	-12.8473	2.4671
	Lin9	-2.28041	2.4661
	Csnk1a1 (202)	1.2808	2.46435
	Cstad	-2.70851	2.46083
	Rps5	11.1422	2.45574
	Ccdc136	12.7577	2.4554
	St6galnac6	12.7725	2.45524
	Nipa2	-12.8328	2.45435
	Gm49396	3.72011	2.45312
	Dnm2	3.38171	2.45303
	Dmxl2	-1.15925	2.451
	Itgb4	-3.38718	2.45002
	Bdnf	11.1662	2.44823
	Dnajc7	1.82575	2.44496
	Glod4	12.7318	2.44451
	Cftr	-12.909	2.44224
	Nadk	-12.9053	2.44209
	Raf1	-2.11774	2.44124
	Ube2m	1.72344	2.44076
	Itch	-1.26889	2.43963
	1700010I14Rik	-11.365	2.43958
	Eps8	-3.3525	2.43832
	Mapt	-1.02472	2.43683
	Pcdh15	11.472	2.43472
	Nprl3	-1.22152	2.43449
	Hnrnpf	-1.7655	2.43342
	Vegfa	2.65944	2.43104
	Myh1	11.2627	2.43068
	Fkbp15	12.719	2.43054
	Gprasp1	-0.81303	2.43045
	Rif1	12.7056	2.43039
	Acin1	12.5978	2.43024
	Ildr1	11.2995	2.42807
	Sec11a	11.4084	2.42785
	Pold1	11.2738	2.42744
	Prc1	12.7119	2.42719
	Srrm1	1.20295	2.42547
	Osgep	5.65501	2.42525
	Eml1	-12.8678	2.42417
	Slc16a3	11.0731	2.41651
	Alad	11.0549	2.41585
	Plec	12.6965	2.41515
	Luc7l2	1.88027	2.41439
	Cgnl1	-11.2494	2.41155
	Alkbh1	11.1069	2.41116
	Papola	-1.22779	2.41063
	Apex2	11.0462	2.41036
	Ercc8	11.0437	2.40063
	Nxf2	11.0438	2.40055
	Whrn	-1.22628	2.40041
	Amy1	1.16092	2.39957
	Ppargc1a	10.0772	2.39939
	Fgfr2	-12.825	2.39732
	Rgs12	-12.8305	2.3973
	G3bp2	-0.801339	2.39214
	Igsf1	1.31154	2.38989
	Tmod2	-1.77082	2.38927
	Alkbh1	-3.3135	2.3884
	Rfc3	11.0244	2.38756
	Xpr1	1.78714	2.38671
	Ankrd44	-12.7456	2.38645
	Lsg1	11.0753	2.38601
	Trpm3	-3.99404	2.38535
	Dedd	11.3416	2.38383
	Arpc5l	12.6531	2.3807
	B3galt5	-1.53113	2.38053
	Ncf1	11.0892	2.37922
	Cd74	2.02336	2.37912
	Eif4g1	1.58475	2.37299
	Pogz	-1.49505	2.37191
	Coro2a	12.6288	2.37041
	Greb1	-12.7207	2.36969
	Snx17	3.60931	2.36653
	Ubtf	3.38383	2.36649
	Hmgb3	-2.27468	2.36509
	Cnnm3	-1.09535	2.36237
	Lrrtm4	-12.793	2.36059
	Hnrnph1	1.66471	2.3603
	Grn	-11.4648	2.35812
	Rnf157	12.6105	2.35651
	Brpf1	12.6155	2.35649
	Flot2	-0.876232	2.35618
	Kctd20	2.09911	2.35561
	Lrp8	-1.50914	2.35547
	Med12	-1.32041	2.35492
	Jup	-12.689	2.35394
	Cep295	-3.50505	2.35122
	Mllt3	11.6412	2.35076
	Stat5b	-2.3291	2.34479
	Rabep2	10.9707	2.34439
	Tnk2	6.8539	2.34395
	Mb	-11.366	2.34388
	Tns2	-12.7473	2.34321
	Eya3	-12.757	2.34307
	Opa1	11.0108	2.34056
	Irak1	10.9467	2.34044
	Sipa1	-12.6601	2.33823
	Mia2	-12.6703	2.33817
	Adgrl3	-6.19204	2.33676
	Prpf6	-5.21116	2.33672
	Dock10	11.2059	2.33566
	Adgre1	10.9906	2.33531
	Amotl2	11.007	2.33342
	Psmd11	-11.2114	2.33319
	Fhl1	1.51848	2.33308
	Fhl1	12.5734	2.33212
	Hnrnph2	0.767347	2.33014
	Chka	1.30658	2.32946
	Klhl4	-1.23093	2.32853
	Camk2g	-0.886747	2.32719
	Dctd	-12.7337	2.32716
	Sel1l	-12.733	2.3271
	Hbb-bs	1.00031	2.32664
	Dmtf1	-1.99063	2.32642
	Acsl6	-1.12902	2.32586
	D230025D16Rik	-3.30506	2.32468
	Myo18a	-1.02757	2.32221
	Vps16	-11.2004	2.32145
	Ctnnd1	-3.73972	2.32134
	Zfp62	-11.1637	2.32129
	Snx17	3.27351	2.31858
	Coro1b	-12.116	2.31643
	Fance	12.5391	2.3157
	A130010J15Rik	12.5476	2.3115
	Phka1	-12.7062	2.3113
	Arpp21	-9.64086	2.31127
	Smco3	-3.38003	2.30979
	Uap1	-12.623	2.3059
	Scn8a	-0.772456	2.30375
	Mcrs1	12.5348	2.30049
	Faap24	11.0824	2.29821
	Dnajc21	-12.6797	2.29748
	Tnfaip3	12.5032	2.29686
	Cyp4f16	3.30453	2.29647
	Col10a1	2.92373	2.29473
	Tcte3	2.62644	2.29371
	Nudt5	11.1182	2.29029
	Camk2d	-1.34052	2.28883
	Hivep2	-1.60626	2.28671
	Pdpk1	-12.5856	2.2856
	Pex5	-12.5835	2.28557
	Macrod2	-1.85726	2.28465
	Nup205	12.4797	2.28322
	Trip4	1.91722	2.28148
	Hba-a2	0.989396	2.281
	Ptpn6	-11.1901	2.2799
	P2rx4	-11.1984	2.27976
	Upp1	-11.1976	2.27969
	Fus	1.03207	2.27921
	Ncor1	-12.6451	2.27918
	Hipk4	-0.943146	2.27392
	Cep63	1.26048	2.27259
	Itgam	-1.3509	2.27259
	Myo18a	3.299	2.27076
	Fam171a1	1.53733	2.26894
	Dop1a	10.9197	2.26769
	Zbtb18	-0.975365	2.26763
	Dst	-0.890479	2.26753
	Fabp4	-2.87308	2.26656
	Mtmr11	-12.5537	2.26636
	Stk36	-11.4183	2.26509
	Trip12	-11.3976	2.26498
	Dnpep	12.4543	2.26445
	Hspa4l	-0.694781	2.26377
	G3bp2	-0.670679	2.26323
	Tcf4	-11.112	2.25944
	Cox6b2	-11.1456	2.25932
	Nfu1	-4.45732	2.25931
	Rhbdl1	1.66496	2.25866
	Eci2	11.2425	2.25851
	Slmap	-1.23403	2.2573
	Fbxw5	10.8961	2.25683
	Daglb	10.8469	2.25667
	Hp1bp3	-0.831089	2.25632
	Anapc4	3.17955	2.25415
	Sptb	-0.768855	2.25192
	Slc30a2	12.435	2.25176
	Vrk3	-11.1505	2.25124
	Oprl1	1.29505	2.24998
	Rabggtb	-12.5473	2.24995
	Igsf9	-12.5326	2.24993
	Mical2	-12.528	2.24991
	Fen1	-12.5247	2.24989
	Pck1	-3.0539	2.24973
	Tmem53	11.0006	2.24973
	Slc25a53	11.0358	2.24967
	Mzf1	11.035	2.2496
	Tspan5	11.0308	2.24953
	Gcc2	-0.756748	2.248
	Robo4	-2.42863	2.24762
	Myt1l	-0.829482	2.24666
	Armcx2	0.893203	2.24661
	Anxa4	10.9835	2.24648
	Ablim1	10.9506	2.24636
	Vrk3	10.9185	2.24625
	Lama2	10.8843	2.24611
	Opa1	-11.0629	2.24565
	Itgb4	-1.58358	2.24394
	Cabp7	-1.00573	2.24015
	Eno4	11.113	2.23757
	Thoc6	11.0478	2.23747
	Zc3h14	1.39352	2.23524
	Nrxn2	-0.875059	2.23351
	Qrich1	10.9056	2.23186
	Kirrel	-1.41968	2.2314
	Gtf2a2	-11.1358	2.23043
	Rhot2	-11.1653	2.23036
	Cacna2d2	-11.7461	2.22944
	Mtmr14	10.9349	2.22908
	Thsd4	8.95385	2.22767
	Rnf123	-6.31643	2.22763
	Irf9	12.4133	2.22762
	Lrpap1	1.8713	2.22418
	Bex1	-1.57063	2.22257
	Gnptab	-11.121	2.21903
	Celf2	-11.0456	2.21893
	Pign	-0.973472	2.21774
	Rnpc3	1.13306	2.21704
	Faap100	1.8893	2.21661
	Fmr1	12.3853	2.21547
	Srsf9	10.8937	2.21471
	Tnpo1	10.9568	2.21469
	Dnajc7	1.59471	2.21276
	Fiz1	1.82629	2.20819
	Nexn	3.91768	2.20495
	Rasa3	3.15787	2.20319
	Tango2	2.23204	2.20299
	Tcf7l2	-2.62629	2.20023
	Mapk8ip3	12.3578	2.19689
	Ncdn	-0.710862	2.19578
	Ndufv1	-12.5333	2.19534
	Zfp185	-12.4507	2.19528
	Adgrl2	-12.4519	2.19516
	Gm20498	-1.12473	2.19478
	Dmxl2	-0.903847	2.19422
	Tmem245	10.8787	2.19295
	Gnb1	10.907	2.19289
	Gigyf2	2.37005	2.19159
	Cyb5rl	11.1144	2.1869
	St18	1.53187	2.18626
	Ccl17	2.01547	2.18212
	Arhgap30	12.3386	2.18159
	Mier3	12.3433	2.18159
	Sfmbt1	12.3281	2.18152
	Nek8	10.9067	2.18119
	Tardbp	1.62901	2.18102
	Camk2d	1.23767	2.18099
	Pde7b	3.25327	2.18072
	Rabggtb	-12.4956	2.17803
	Gss	-12.429	2.1779
	Epb41	-1.24889	2.17675
	Rabep1	12.3393	2.17665
	Gnptab	12.3338	2.1765
	Mbnl1	3.20669	2.17555
	Mrvi1	-12.411	2.17469
	Rsrp1	-11.0469	2.1741
	Adal	-11.0738	2.17403
	Psma4	-3.81152	2.17372
	Tmem87a	-11.016	2.1712
	Timm44	10.9351	2.17114
	Ppat	-11.0109	2.17114
	Prickle3	10.8136	2.17092
	Ankrd16	10.9063	2.17089
	Chd1	10.9561	2.17029
	Mlc1	1.20173	2.17
	Kif21a	-0.78574	2.16822
	Lhx8	11.0909	2.16509
	Clpb	12.3051	2.16481
	Pick1	3.91688	2.16454
	Rara	-3.26086	2.16226
	Kcnma1	-1.2158	2.16148
	Kdm2b	-3.23733	2.16015
	Atf2	12.3132	2.15972
	Ryr1	-12.4779	2.15885
	Hectd2	10.8068	2.15661
	Capn2	10.797	2.1565
	Armc2	-11.364	2.15614
	Pex5l	-1.5536	2.15334
	Scn4b	-1.35728	2.14949
	Plekhm2	-1.01945	2.14941
	Actn2	-3.24016	2.14903
	Dvl1	12.2877	2.14818
	Ercc2	3.85273	2.14718
	Syne3	-3.27895	2.14712
	Rusf1	10.8087	2.14677
	Espn	10.8053	2.14667
	Phex	3.05369	2.14642
	Surf6	11.1359	2.14252
	Samhd1	12.2739	2.14213
	Mpv17l	-3.32091	2.14166
	Fxyd5	-7.61087	2.13663
	A830018L16Rik	-0.966512	2.13648
	Camk2b	-3.57297	2.13518
	Tmem62	10.9287	2.13327
	Ucp3	11.0065	2.13316
	Tmem254c	12.2732	2.13069
	Fbxo10	12.2527	2.13068
	Dpy30	12.2598	2.13064
	Kdm1b	-11.0121	2.12792
	Gdap2	-11.0879	2.12786
	Tnk2	-1.34689	2.12704
	Safb2	11.2791	2.12496
	Mcm6	1.96181	2.12477
	Cntnap2	10.8246	2.12367
	Grsf1	12.2258	2.12363
	Magi2	3.09338	2.12297
	Upp2	-1.45288	2.12244
	Tmem145	1.91638	2.12124
	Gm20431	12.2566	2.12112
	Hsf4	12.2508	2.12109
	Amotl2	12.2494	2.12105
	Snx14	12.2608	2.12102
	Orai2	-12.3172	2.11704
	Pkn1	-2.31643	2.11679
	Atf2	0.84024	2.1165
	Arhgef33	1.52802	2.11436
	Odf2	-1.21401	2.11364
	Fance	-1.78601	2.11254
	Klc1	0.660665	2.11178
	St7	-11.0179	2.11048
	Mfsd4a	-1.75762	2.10838
	Ppp1r9a	11.2474	2.10751
	Psmd2	3.24081	2.10479
	Whrn	10.7896	2.10123
	Atp2c1	10.7972	2.10113
	Aurkb	10.7655	2.10104
	Nup85	10.7601	2.10094
	Scn5a	-12.382	2.10055
	Vsig10	11.1522	2.10053
	Scnn1a	-12.3849	2.10048
	Gtf2ird1	-12.3947	2.10044
	Slc25a19	-1.55827	2.10015
	Adamts10	-12.2952	2.09809
	Mef2c	3.67256	2.09755
	Enah	-0.993035	2.09712
	Faim2	-0.632175	2.09623
	Tdgf1	2.5108	2.09572
	Patj	2.25627	2.09389
	Mtmr3	-10.9849	2.09234
	Stard4	-10.9517	2.09224
	Ppip5k1	10.739	2.09101
	Cd40	10.8146	2.09092
	D930048N14Rik	-3.8831	2.0906
	Pias3	1.90141	2.08926
	Pick1	-5.2203	2.0874
	R3hdm1	-10.9108	2.08733
	Cog4	-10.9573	2.08725
	Bpifc	2.15836	2.08527
	Lrrc49	4.37873	2.08463
	Baiap3	12.198	2.08431
	Ankrd13a	12.1798	2.08429
	Scml2	12.1804	2.08427
	Uhrf1bp1	10.7949	2.08356
	Mfap5	10.7756	2.08346
	Ube2j2	10.7653	2.08338
	Wnt5a	10.7489	2.08328
	Slc44a1	-0.882397	2.08257
	Emc8	2.39112	2.08113
	Agpat2	-11.0979	2.08094
	Iqsec3	0.828078	2.08085
	Obscn	-10.9275	2.08058
	Gm3373	3.2705	2.07788
	Cabyr	-12.2771	2.07749
	Arvcf	10.7824	2.07534
	Gimap8	-11.292	2.07427
	Atp5h	1.63269	2.07311
	Crtc2	3.12875	2.07134
	Ano1	12.1457	2.06855
	Limk2	12.1544	2.06853
	Eya2	12.1626	2.06846
	Eif4enif1	1.16763	2.06758
	Cltc	12.176	2.0658
	Ublcp1	12.1742	2.06574
	Ctnnd1	12.1701	2.06568
	Cdr1	-1.0411	2.06542
	Iqcd	11.1912	2.06523
	Mpv17	-1.21505	2.06468
	Klhl20	-12.2999	2.06417
	Ablim1	-12.3281	2.06413
	Rerg	-12.3202	2.06403
	Tango2	-0.821447	2.06397
	Inpp4b	1.29358	2.06338
	Tex26	-10.9385	2.06312
	Slc15a2	10.7622	2.06289
	Rab12	-1.29984	2.06206
	Syt2	-0.902718	2.0574
	Armc9	3.56452	2.05688
	Kif1a	3.84789	2.05622
	Eef2k	-12.2325	2.05495
	Map4	-1.94847	2.05442
	Snph	0.833845	2.05408
	Senp1	-1.89101	2.05214
	Foxp1	-11.159	2.05117
	Bscl2	12.1157	2.05045
	Clec10a	10.7491	2.0502
	Bend5	-10.8995	2.05008
	Zeb2	1.39051	2.04729
	Rxrb	10.9284	2.04689
	Arcn1	3.08119	2.0462
	Virma	0.999237	2.04454
	Slc35f5	-3.48395	2.04398
	Slc12a5	-1.46711	2.04164
	Tmem216	-3.23332	2.04112
	Synpo	-0.967427	2.03715
	Luc7l2	1.71811	2.03698
	Zfp426	-12.2074	2.03504
	Fam3a	-11.0953	2.03381
	Usp13	-11.082	2.03338
	Gm44502	11.6229	2.03295
	Kat7	12.0905	2.03151
	C1s1	12.0825	2.03139
	Map4k5	3.02978	2.03059
	Ocrl	3.03006	2.02803
	Gaa	3.75249	2.02791
	Ece2	3.07413	2.02774
	Nadk	-12.2775	2.02608
	Clasp2	-0.821137	2.02522
	Nipa2	10.722	2.02408
	Dmpk	-11.3784	2.02405
	Otud5	10.7036	2.02362
	Mocs2	-10.9682	2.02195
	Arhgap44	-0.944697	2.02175
	Casc3	-4.08657	2.02056
	Ildr1	10.7051	2.01937
	Myl4	-11.0546	2.01896
	Stag3	-11.0644	2.01888
	Srsf5	-1.53008	2.0183
	Lgals12	-10.8567	2.01814
	Jakmip1	-10.8398	2.01799
	Nptn	-3.78793	2.01512
	Tpm3	0.934767	2.01397
	Lpar1	-12.151	2.01396
	Nop56	-12.1732	2.01391
	Tmem39a	-12.1767	2.01386
	Rnf123	12.0583	2.01249
	Csrp1	12.0748	2.01238
	Jakmip1	10.8615	2.0123
	Tle6	10.6535	2.01099
	Abca3	10.6328	2.01095
	Septin1	10.7567	2.01089
	Tgfbr1	3.24767	2.0106
	Zfyve19	3.73239	2.00966
	Dclk1	2.45081	2.00919
	Pcca	2.8731	2.00668
	Abca3	-0.790073	2.00604
	Usp45	-3.03505	2.00571
	Rnpc3	1.11308	2.00487
	Myh1	-12.2647	2.00438
	Nsmce4a	-12.2493	2.00433
	Tpx2	-12.2558	2.00427
	Tom1l2	-12.2493	2.00424
	Ap2m1	-10.9381	2.00294
	Fbxo41	-1.05565	2.00283
	Fgfr3	-1.02792	2.00268
	Kcnc3	1.9853	2.00255
	Eif4a2	10.8112	2.00227
	Nbr1	0.879038	2.00215
	Ppp4r3a	-1.1642	2.00192
	Calcr	-1.88085	2.0015
	Arhgap29	-4.24677	1.99747
	Rbm39	1.43558	1.99728
	Tspan4	-11.1051	1.99535
	Slc25a3	10.8646	1.99334
	Rad9b	1.59954	1.99272
	Brd3	-3.28824	1.99264
	Ap4m1	-12.146	1.99063
	Lmbr1	-12.1371	1.99053
	D130043K22Rik	-12.1292	1.99043
	Tshz2	-1.31134	1.98995
	Slc25a42	-1.4564	1.98656
	Rnft2	3.25816	1.98651
	Inpp4a	-1.35655	1.98573
	Slc66a2	-12.2176	1.98535
	Ralgds	-12.195	1.98533
	L3mbtl2	-12.2272	1.98531
	Zfp384	12.0462	1.98508
	Fbxo22	2.73637	1.98398
	Slc39a14	-11.1727	1.98392
	Kcnma1	10.7035	1.98373
	Chd6	10.6338	1.98367
	Pitx2	10.6951	1.98365
	Sytl4	-1.56769	1.98335
	Ucp1	-3.2828	1.98177
	Glrb	-11.6312	1.9814
	Slc16a9	11.0934	1.98114
	Nfia	3.14551	1.98099
	Mipol1	4.0292	1.98011
	Aldh18a1	1.23071	1.97981
	Tyw3	3.09241	1.9788
	Ccdc85a	-0.996809	1.97776
	Srrm4	1.12422	1.97762
	Pla2g3	3.59184	1.97635
	Trappc2	1.53863	1.97605
	Ppp3ca	-0.689625	1.97405
	Rabggtb	2.06189	1.97159
	Cntn2	-12.1066	1.96951
	Tex264	-1.23723	1.96944
	Dhx34	-12.0897	1.96941
	Gm5141	12.0166	1.9691
	Golga7b	11.9984	1.96908
	Sncaip	11.9889	1.96905
	Sgsh	11.9959	1.96903
	Zfr2	-6.01354	1.96894
	Ern1	-10.9091	1.9689
	Tmem29	-3.05357	1.96748
	Zfp605	12.0155	1.966
	Acin1	1.57423	1.9655
	Apoe	-12.1548	1.96455
	Vsir	-12.1663	1.9644
	Pfdn5	-10.9343	1.96425
	Armc2	-12.1894	1.96423
	Med23	1.44265	1.96136
	Ilk	10.7518	1.9612
	Eya3	10.7232	1.96119
	Klhdc8b	1.51621	1.96091
	Rad9b	10.7262	1.96088
	Csnk1a1 (209)	1.13024	1.9603
	Adgrb1	-0.801101	1.96018
	Stra6	2.25219	1.95851
	Epha7	-1.67914	1.95747
	Zfp518b	-0.897955	1.95399
	Slx4ip	-1.14478	1.95108
	Chst3	11.9692	1.95029
	Smyd1	11.9772	1.95022
	1600014C10Rik	11.9759	1.95016
	Mettl8	11.9692	1.95011
	Nt5dc1	11.9839	1.95001
	Adgrg2	11.9842	1.94989
	Adcy3	11.9704	1.94978
	Ntng1	-3.18028	1.9484
	Pacsin3	2.07115	1.94709
	Tepsin	-4.85895	1.94592
	Mthfr	11.9818	1.94558
	Zfp142	11.9768	1.94553
	Tnpo3	11.9657	1.94546
	Vps53	-2.41747	1.94544
	Nrxn1	-1.15067	1.94487
	Scarf2	1.15549	1.94467
	Etnppl	-0.890081	1.94428
	Gm20878	-5.51378	1.94374
	Usp5	-2.55563	1.94358
	Lmo4	10.621	1.94347
	Tor1a	10.5415	1.94337
	Pold3	10.6025	1.94333
	Slc4a3	10.5571	1.94328
	A430005L14Rik	10.5576	1.94313
	Rpl15	1.55033	1.94297
	Cers4	10.9827	1.94243
	Unc13d	-12.1428	1.9419
	Npnt	-12.1154	1.94184
	Mapk7	-12.1521	1.94179
	Plec	-1.02844	1.94134
	Lrrc4c	10.713	1.94096
	Mfsd14b	10.6883	1.94092
	Thegl	10.6971	1.94087
	Zmynd8	3.1477	1.93957
	Dclre1a	11.1884	1.93934
	Caln1	10.6538	1.93926
	Hmgn2	10.6556	1.93919
	Tfb2m	3.83688	1.9387
	Sgsm3	-11.0933	1.93798
	Adrm1	2.17528	1.93759
	Zfp68	-1.17989	1.93613
	Dync2h1	-0.750344	1.93206
	Tsr1	-10.7142	1.93166
	Aurkb	-10.7779	1.93157
	Col9a2	1.04381	1.93147
	Defb1	1.9409	1.93136
	Zfp384	-1.58093	1.9297
	Usp36	10.5968	1.92957
	Vwa5b2	10.6099	1.92942
	Dysf	-3.12177	1.92923
	Pax6	-3.78162	1.92873
	Smc2	1.31287	1.92855
	Myo5a	-1.0365	1.92675
	Amy1	1.1641	1.926
	Fbxw9	-1.66488	1.92479
	Fbxl5	11.9548	1.92285
	Syncrip	11.936	1.92274
	Lamc1	-10.7546	1.9204
	Tspan12	11.4424	1.92038
	Rnf20	-1.10771	1.9202
	Entr1	-1.28778	1.9194
	Atp6v0a1	1.16315	1.91936
	Mef2a	10.5556	1.91849
	Usp10	10.993	1.9184
	Col15a1	10.6579	1.9184
	Acadsb	-11.9987	1.91798
	Gpd2	-11.9991	1.91791
	Smpd4	-12.0085	1.91781
	Madd	0.776632	1.91665
	Rbm12b2	-3.08852	1.91632
	Fbxo33	-3.0394	1.91556
	Ssh1	-12.0839	1.91526
	Dnah17	-12.0948	1.91522
	Arpp21	-12.0839	1.91519
	Tada3	-12.0992	1.9151
	Khdc4	1.07014	1.91492
	Ackr4	-10.8577	1.91485
	Dlgap4	-10.8458	1.91479
	Ahcyl2	-10.8938	1.91474
	Tpm3	-10.8576	1.9147
	Pclo	-0.784444	1.91446
	Mlip	2.0478	1.91408
	Clu	1.48441	1.91352
	Rph3al	3.70428	1.91322
	Fam126b	-1.08951	1.91279
	Mta3	-2.02555	1.91273
	Tspo2	4.3207	1.91105
	Mapk10	-0.729622	1.91071
	Rad9b	1.43473	1.91023
	Pex5l	-1.16176	1.90925
	Shc4	-1.90576	1.90798
	Pabpc4	-1.03246	1.90782
	Rbm33	-1.35518	1.9073
	Actr5	10.6372	1.90716
	Ikzf1	10.644	1.90714
	Mpped1	-1.96024	1.90685
	Ncdn	-0.604969	1.90658
	Pam	11.9165	1.90656
	Stat5a	11.9088	1.90651
	Fbxl4	11.9121	1.9065
	Ank1	11.9071	1.90645
	N4bp2l2	2.85125	1.90555
	Ophn1	2.54563	1.90538
	Micu1	3.02302	1.9043
	Ubap2l	11.8982	1.90309
	Relch	-1.07285	1.90248
	Ubr4	11.8749	1.90116
	Kcnab2	11.8607	1.90106
	Trp63	11.8559	1.90095
	Tmem161a	11.8783	1.90085
	Fggy	-2.35592	1.89953
	Bgn	10.5757	1.898
	Git2	10.5933	1.89796
	Hmgcs2	1.05186	1.89785
	Trim16	10.5485	1.89784
	Frmd5	-1.72311	1.89766
	Cnnm3	0.930865	1.89726
	Nol11	-2.20399	1.89707
	Entpd5	-1.06485	1.89701
	Nsmf	1.80368	1.89617
	Cdc7	-11.9808	1.89606
	Kmt2b	-11.9784	1.89604
	Rabgap1	-3.15243	1.89299
	Dazap1	1.55519	1.89273
	Rims1	-1.1601	1.89268
	Agtpbp1	-1.08228	1.89263
	Uspl1	2.18318	1.89257
	Gm49396	-3.29404	1.89127
	Acot7	-12.064	1.89086
	Fbn1	-12.0471	1.8908
	Serpine2	-12.0672	1.89075
	Pmp22	-12.0529	1.8907
	Bcas1	-0.728821	1.89055
	Slc25a53	-11.0091	1.88947
	Ipo8	10.7846	1.88775
	Nt5c2	0.739632	1.88575
	Eef1d	-3.31894	1.88528
	Ralyl	1.17976	1.88508
	Mecom	10.6389	1.88365
	Hltf	-1.33675	1.88268
	Ccl27a	-10.8251	1.8825
	Kcnq3	-0.68542	1.88247
	Acsl6	2.97918	1.88204
	Ewsr1	1.39228	1.87991
	Fat1	-1.1679	1.87985
	Dnajc7	1.45225	1.87778
	Mical1	1.71793	1.87323
	Cnga3	3.656	1.87164
	Col6a2	3.81599	1.87155
	Ccl21d	-11.9362	1.87154
	Fgfr1	-11.9192	1.87145
	Cad	-11.9353	1.87135
	Usp45	-2.13691	1.87134
	H3c14	-12.0025	1.86915
	Zfp467	-12.0321	1.86914
	Itgb4	-12.0229	1.86912
	Ociad2	-0.838716	1.86805
	Tead3	-1.787	1.86577
	Nfat5	-1.30361	1.86534
	Mef2c	-2.99182	1.86513
	Eif4a2	-0.737767	1.86334
	Cd82	-11.1334	1.86276
	Paox	3.71609	1.86252
	Gnas	-0.705824	1.86243
	Armcx2	0.765977	1.86194
	Mfap3l	11.069	1.86018
	Necab1	10.5221	1.85902
	Rreb1	10.5475	1.85894
	Odf4	10.5157	1.85886
	Rpl22	10.4839	1.85881
	Tinagl1	10.5172	1.85875
	Vwf	10.5368	1.85869
	Celf5	0.816862	1.85472
	Ewsr1	1.17027	1.85454
	Sec61a2	2.18237	1.85346
	Rgs8	11.8017	1.8534
	Ccdc116	11.8085	1.85337
	Slmap	-1.37559	1.85319
	Steap2	-11.3661	1.85276
	Dlk1	-0.733585	1.85263
	Kpna6	10.5013	1.85259
	Pparg	10.5114	1.85252
	Hvcn1	11.8474	1.85181
	Ttc28	11.8441	1.85174
	Pex3	-1.85279	1.85118
	Elavl4	-1.99107	1.85103
	Coro2a	-0.787035	1.85006
	Mrps10	10.6334	1.84885
	Kcnt1	-1.00204	1.84882
	Mrc2	10.6352	1.84876
	Kri1	10.8483	1.84833
	Dbt	10.9212	1.84825
	AW554918	10.4889	1.84693
	Lmnb1	10.5223	1.84684
	Arrb2	-11.9015	1.84558
	Supt7l	-11.8943	1.84555
	Mfrp	-11.9133	1.8455
	Dtwd1	-11.9133	1.84544
	Pbrm1	-11.9779	1.84523
	Dop1a	-11.9879	1.84519
	Glrx2	1.28269	1.84455
	Svil	-10.6885	1.8428
	Ddx58	-10.6045	1.84273
	Dnm1	-1.13115	1.84173
	Fgl1	1.7166	1.84056
	Slit3	-0.928368	1.84022
	Smad2	-10.8423	1.83983
	Crym	1.23103	1.83884
	Tenm2	-1.15103	1.83828
	Glrx2	1.6542	1.83661
	Htr2c	-0.837782	1.83335
	Nf2	-1.23352	1.83292
	Krit1	-1.93401	1.83205
	Fubp1	11.7677	1.83157
	Plcd4	11.7806	1.83154
	Myo1b	-1.02906	1.83029
	Erlec1	-0.709485	1.82912
	Ncdn	-3.01386	1.82893
	Gnpat	10.629	1.82884
	Tbc1d9b	10.5235	1.82833
	Apeh	10.562	1.82824
	Glmn	10.5063	1.82815
	Clcn3	1.27083	1.82788
	Gucy2f	1.21194	1.82738
	Dlg1	-1.42224	1.82711
	Frem2	4.52768	1.8268
	Kxd1	11.7748	1.82603
	Celf3	1.05557	1.82449
	Dag1	2.03968	1.82412
	Atf7	-4.97576	1.82396
	Arpp21	-10.6144	1.82388
	4930402H24Rik	-10.6316	1.82382
	Slc29a1	-10.5855	1.82373
	Sh3yl1	11.0374	1.82311
	Med12l	1.46428	1.82217
	Traf7	-10.7816	1.82116
	Adam22	-10.7433	1.82107
	Fmr1	-10.7925	1.82098
	Steap2	-1.04489	1.82074
	Kcna2	-0.62309	1.82031
	Bbs9	-2.2085	1.81775
	Zfp740	1.09061	1.81771
	Zdhhc18	10.5786	1.81646
	Tlr5	10.5429	1.81642
	Scai	10.5022	1.81637
	Cep95	10.4596	1.81628
	Cfap61	-1.33476	1.81616
	Zfp536	1.47259	1.81513
	Mta1	-11.8665	1.81446
	Sp2	-11.8438	1.81443
	Gmpr	-11.8643	1.8144
	Umad1	5.70042	1.81224
	Tenm4	-0.737218	1.81097
	Mpped2	-1.91778	1.81078
	Ptpn20	2.06354	1.8095
	Cep170	-10.6093	1.80918
	Gas2l1	-10.5957	1.80912
	Axdnd1	-10.7269	1.80903
	Senp7	1.50128	1.80878
	Eif5a	11.7116	1.80825
	Pcdh9	-0.992932	1.80707
	Glra1	-1.04451	1.80678
	Lipa	-1.51309	1.80668
	Rbm6	-1.10582	1.80397
	Adgrl3	-1.06865	1.8037
	Naa20	1.17373	1.80206
	Dync2h1	-1.11004	1.79982
	Nynrin	11.7133	1.79936
	Paf1	3.09523	1.79927
	Ak1	-11.9468	1.79842
	Cad	-11.9244	1.79841
	Ift140	-11.9203	1.79833
	Gm16867	2.8483	1.79776
	Rragb	1.30478	1.79681
	Maco1	1.79542	1.7956
	Axin1	1.02271	1.7952
	Atp5j2	-3.29427	1.7943
	Nup35	3.12154	1.79192
	Carf	1.72611	1.79105
	Slc39a8	-1.3937	1.78997
	4932438A13Rik	-0.88029	1.78986
	Itga11	11.2486	1.78984
	Napb	-0.577156	1.78962
	Scn8a	-0.869297	1.78896
	Itga10	-11.8226	1.78888
	Zfp961	-11.8208	1.78879
	Fam189b	-11.8239	1.7887
	Nbea	-11.7842	1.7886
	Hcn2	-11.8001	1.78851
	Brpf1	-11.8127	1.78842
	Akr1b7	2.77757	1.7876
	Dtymk	1.66116	1.78758
	Zwint	1.07024	1.78679
	Pop1	10.4947	1.78464
	Stom	-10.6837	1.78368
	Josd2	-10.6989	1.78357
	Uspl1	1.77627	1.78221
	Cbfb	-1.11353	1.78034
	Iqcc	-1.16295	1.77733
	Tmem176b	1.37231	1.77706
	Dync1h1	-0.724014	1.77701
	Nfib	-3.17074	1.77486
	Eapp	-0.904925	1.77326
	Pex5l	-1.23745	1.77055
	Spg7	-2.17551	1.77042
	Zc2hc1a	-11.8795	1.77016
	Rflna	-11.856	1.77012
	Arfip2	-11.879	1.77007
	Clasp1	11.6713	1.77004
	Ephb4	-11.872	1.77003
	Haghl	11.6742	1.77001
	Ing3	-11.8994	1.76999
	Nckap5	11.6939	1.76997
	Ccne2	-11.8612	1.76995
	Pdia3	11.6853	1.76994
	Marchf7	-11.8617	1.7699
	Rab40c	-11.9007	1.76986
	Smarca2	-11.8603	1.76983
	Sec24a	10.5978	1.76871
	Cwh43	10.5266	1.76863
	Nmb	10.4554	1.76855
	Sirt6	4.07163	1.76808
	Hnrnpk	2.898	1.76806
	Cdk2ap1	1.7701	1.76783
	Wnk1	-0.802003	1.76606
	Etfrf1	-1.75969	1.76461
	Dhrs13	-11.774	1.76444
	Capns1	-11.7764	1.76439
	5730455P16Rik	-11.7597	1.76434
	Zfp707	-11.7727	1.76428
	Polq	-11.7809	1.76423
	Rpe	-11.7694	1.76418
	Csde1	-1.48116	1.76358
	Zfp637	3.82021	1.76334
	Rapgef3	-1.60055	1.7624
	Tmem198	10.3625	1.76235
	Shld1	10.3949	1.76233
	Slc6a17	10.388	1.76225
	Mus81	10.4114	1.76221
	Rapsn	10.4249	1.76213
	Trmt1	10.4475	1.76205
	Sidt2	10.5972	1.76047
	Rabl2	10.5678	1.7604
	Evi5	10.6171	1.76032
	Col6a3	0.967392	1.75935
	Umodl1	1.9386	1.75907
	Eva1c	-10.6249	1.75737
	Nrxn1	-10.5903	1.75737
	Polr1c	-10.6535	1.75657
	Brox	-10.6338	1.75651
	Arhgap29	-10.6831	1.75645
	Septin4	-0.970908	1.7563
	Gsn	-1.59018	1.75575
	Plce1	1.92032	1.75453
	Fn1	-0.941825	1.75394
	Prcd	-10.8355	1.75354
	D3Ertd751e	-10.9515	1.75352
	Septin9	11.6322	1.7527
	Trrap	11.6659	1.75263
	Tfpi	11.65	1.75259
	Rbbp5	11.6639	1.75256
	Taz	1.11259	1.75185
	Ldha	-10.4972	1.75063
	Sumf2	-10.5078	1.75057
	Nr1h3	-10.5604	1.75049
	Tcirg1	-5.62899	1.75041
	Actg1	-1.11463	1.74985
	Dazap1	1.47773	1.7495
	Psrc1	10.403	1.74908
	Foxn3	-1.41595	1.74807
	Kars	1.51144	1.74749
	Acrbp	1.6612	1.74718
	Lrp1	-0.714539	1.74567
	Trim46	0.897656	1.74508
	Stxbp4	-3.03612	1.74504
	Nxf1	3.01292	1.745
	Ankrd24	-1.06836	1.74414
	Enpp1	-2.31414	1.74413
	Crem	-11.8192	1.74399
	Minar2	-11.8312	1.74397
	Gal3st1	-11.8197	1.74388
	Phldb1	-11.8206	1.7438
	Pced1a	-11.8114	1.74371
	Pcdh10	-0.960078	1.74369
	Baz1a	-11.8269	1.74362
	Tor1aip1	-11.8317	1.74353
	Eda	11.6483	1.74349
	Lin54	11.6525	1.74343
	Tpcn1	11.6313	1.7434
	Trmt10a	11.6262	1.74339
	Ogfod1	-0.579874	1.74298
	Chek2	2.37675	1.74246
	Amot	-1.04727	1.74165
	Fbxl17	-0.912321	1.74114
	AI837181	1.19212	1.74054
	Mbnl1	-2.82967	1.73935
	Usp43	10.3749	1.73909
	Ctbp1	10.4047	1.73906
	Leng8	10.3779	1.73898
	Inpp1	10.3781	1.73892
	Cntn6	-3.13688	1.73863
	Ythdf3	-0.990935	1.73855
	Gria1	-2.88296	1.73834
	Mns1	-3.49431	1.73832
	Ikbkb	-11.7315	1.738
	Phldb1	-10.6001	1.73726
	Ctnnal1	-10.9923	1.73633
	Zfp106	-0.587421	1.735
	Fbxo42	10.8764	1.73379
	Tmem29	1.27616	1.73369
	Apbb2	-1.11618	1.73218
	Sgce	-1.35532	1.73185
	Anapc5	0.909928	1.73174
	Dcun1d4	-1.34777	1.73001
	Urm1	1.7341	1.72913
	Zdbf2	-1.04895	1.72744
	Hbb-bs	1.10667	1.72685
	Lemd1	1.5826	1.7262
	Zfp365	11.5948	1.72581
	Clasp1	1.70111	1.72535
	Etnppl	-1.11055	1.72373
	Efcab10	-1.43538	1.72358
	Xpo6	10.4867	1.72296
	Arhgap26	-0.789891	1.72277
	Gimap1	10.5159	1.72276
	Psma3	10.5146	1.72269
	Chmp4b	5.47277	1.72262
	Snph	-0.868663	1.72259
	Gria3	-0.963702	1.721
	Gbp4	-11.7843	1.72079
	Rbm47	-11.7803	1.72074
	Mapk14	-11.7748	1.72069
	Cfap221	-11.7828	1.72065
	St6galnac6	-11.7728	1.7206
	Tpra1	-11.805	1.72058
	Endov	7.27798	1.7203
	Slc4a8	11.5846	1.72024
	Matn4	11.574	1.72018
	Ebf3	6.72263	1.72012
	Stat5a	11.612	1.72006
	Pparg	-10.5568	1.71908
	Gm12166	-10.5842	1.71883
	Macf1	-1.68149	1.71837
	Dync1i1	-1.22148	1.71764
	Plek	-1.12504	1.71722
	Ywhaq	5.0221	1.71442
	Hdac7	1.65366	1.71371
	Myt1	1.35683	1.71343
	Evc2	10.3431	1.71308
	Slc27a3	10.3402	1.71302
	Sco1	3.78954	1.71198
	Armcx2	1.36737	1.71104
	Rpap2	-11.6549	1.71078
	Nf2	2.03827	1.7107
	Nat10	-7.59586	1.7107
	Dglucy	-11.6827	1.71062
	Pign	3.84531	1.71021
	Ddc	10.8978	1.70929
	Gm1673	10.5916	1.70477
	Pprc1	10.5127	1.70477
	Arpp21	10.4917	1.70471
	Plch1	1.49134	1.70413
	Mtcl1	-10.7524	1.70411
	Fbxw2	-3.95294	1.70387
	Dync2h1	11.5576	1.70242
	Adgrl3	11.5877	1.70233
	Agfg1	-2.36774	1.70062
	Agbl3	11.093	1.70024
	Foxr2	1.41583	1.69991
	Rchy1	3.03515	1.69972
	Mettl17	1.21341	1.69806
	P3h1	11.5566	1.69768
	Cd40	10.5738	1.69736
	Trim2	-0.782532	1.69614
	Zkscan17	10.391	1.69526
	Kcnab2	-1.48116	1.6952
	Pard3	-1.3522	1.69483
	Kynu	2.24416	1.6945
	Trpm7	3.80228	1.69438
	Lrtm2	-11.7255	1.693
	Zfp473	-11.7255	1.69297
	Kat6a	-1.68547	1.69296
	Cep250	-11.7156	1.69294
	Eif2s3x	-11.7234	1.69291
	Atp2b2	-11.7414	1.69288
	Kcnq2	-11.7481	1.69285
	Enox2	-4.90604	1.69251
	Ggnbp2	1.11446	1.69229
	Pirt	1.37913	1.69217
	Sharpin	1.45123	1.69207
	Pi16	1.38544	1.68972
	Nfasc	-0.857659	1.68964
	Sult1a1	-3.54632	1.68815
	Mettl1	-2.65335	1.68806
	Dhrs13	2.85471	1.68802
	Cdkl3	-2.84142	1.68739
	Zhx3	-0.96961	1.68631
	Wdr75	2.184	1.68234
	Atp2c1	-11.5919	1.67985
	Fgfr1	1.41324	1.67886
	Fbxl5	11.5374	1.67835
	Wdhd1	11.5331	1.67827
	Snap23	11.5134	1.67819
	Hspa8	-10.5816	1.67818
	Ilk	10.29	1.67636
	U2af1l4	10.3295	1.67634
	H2az1	10.3514	1.67628
	Rnasek	10.3785	1.67621
	Srsf5	0.955846	1.67603
	Sh3kbp1	10.6349	1.67525
	Cpne6	2.84332	1.67476
	Mapt	-1.99279	1.67349
	Zmynd8	0.872216	1.67336
	Cacul1	1.69828	1.67259
	Pkia	2.88604	1.67068
	Nsd3	-0.713927	1.67039
	Unc13d	11.5082	1.67023
	Prkab2	11.5262	1.67015
	Abi2	11.5239	1.67007
	Abi2	11.5115	1.66998
	Mdm1	11.5105	1.6699
	Rpl22	3.59564	1.66913
	Zfp532	10.3463	1.66874
	Slc25a45	10.3578	1.66867
	mt-Co2	-0.697701	1.66862
	Nyap1	0.906745	1.66829
	Cep170	2.88918	1.66775
	Anapc5	1.15326	1.6674
	Arhgap20	-10.396	1.66723
	Nfe2l1	-10.4338	1.6672
	Adamts7	-10.4522	1.66717
	Dbt	-10.5037	1.66712
	Hrh3	-0.704272	1.6667
	Runx1t1	-2.77547	1.66663
	Gstm7	3.04852	1.66636
	Safb2	3.57551	1.66619
	Entr1	1.21887	1.66538
	Nsf	-0.55046	1.66526
	Stxbp5l	-1.03267	1.66466
	Btbd11	-0.787418	1.66449
	Aup1	-5.75104	1.66397
	Rpl41	0.806176	1.66348
	Ndufs3	1.75431	1.66307
	Tlr7	-11.6695	1.66266
	Itprid2	-11.7025	1.66258
	Vamp1	-0.638883	1.66255
	Pvalb	-11.6571	1.6625
	Grid2ip	10.3685	1.66211
	Cep295nl	10.4168	1.66209
	BC049715	10.3035	1.66202
	Hid1	10.3095	1.66197
	Cmas	2.69701	1.66162
	Kazald1	-10.4211	1.66106
	Cep43	3.02785	1.66103
	Smarca2	-0.786973	1.66006
	Mtm1	1.19777	1.65949
	Ikbke	-11.1095	1.65915
	Mobp	-0.725155	1.65904
	Ube2k	-1.37805	1.65888
	Zfp687	3.01252	1.65874
	Trf	-1.64024	1.65804
	Tmem183a	-0.666989	1.65792
	Nexmif	-0.771346	1.65761
	Aup1	2.71067	1.65691
	Ypel3	10.3597	1.65659
	Cep63	10.4026	1.65653
	Ocrl	-1.66185	1.65628
	Rcbtb2	3.43597	1.65467
	Itsn1	-0.620511	1.6538
	Plcxd2	-0.581827	1.65319
	Tufm	2.15789	1.65267
	Pcdhgb2	11.4618	1.6501
	Smyd3	11.4609	1.65002
	A4galt	11.4777	1.64998
	Smg6	11.4907	1.64995
	Ankrd11	-0.822369	1.64951
	Aifm2	-1.8297	1.64946
	Rbm47	-11.5612	1.64787
	Plagl2	-11.5714	1.64779
	Gatd1	-11.5462	1.64772
	Sh3tc1	-11.5618	1.64767
	Baiap2	-1.01165	1.64751
	Arhgef10	-1.26193	1.6465
	Pole4	-10.5255	1.64633
	Relt	-10.4364	1.64622
	Las1l	2.00354	1.64621
	Rtl4	2.39354	1.64368
	BC034090	1.52881	1.64363
	Alkbh3	1.94323	1.64276
	Pgap2	-10.7995	1.64202
	Epb41l4b	-10.6564	1.64195
	Rabep1	-2.82798	1.64192
	Bex1	11.4553	1.64127
	Mtm1	11.4649	1.64118
	Srp68	11.4596	1.6411
	Myo5b	1.14594	1.64069
	Tecr	-0.564752	1.64058
	Trim17	-3.01665	1.64004
	Aanat	10.3948	1.63993
	Scmh1	10.2811	1.63986
	Eng	-1.00984	1.63974
	Tmc8	10.6418	1.63942
	Dnm2	-1.02712	1.63657
	Col9a3	3.59892	1.63652
	Rnf181	-3.36849	1.63562
	Calr4	10.4896	1.63544
	Hbb-bt	1.00585	1.63413
	Adgrl3	-11.6153	1.63273
	Acadsb	-11.6363	1.63271
	Pik3cd	-1.76149	1.63223
	Abhd5	1.41552	1.63196
	Cep170b	-0.853402	1.63162
	Prss41	1.36841	1.63044
	Wwox	-0.874945	1.62997
	Pds5b	-0.583036	1.62938
	Stk4	4.61486	1.62875
	Aste1	-6.10587	1.62813
	Lpin2	10.3215	1.62787
	Sharpin	10.382	1.62781
	Coro1c	10.26	1.62778
	Gtf2h4	10.4112	1.62773
	Mysm1	10.3781	1.62771
	Acad8	10.3424	1.62768
	Slc15a4	10.3617	1.62764
	Cfap77	10.3836	1.62749
	Rsf1	-2.9682	1.62651
	Iqsec2	-1.835	1.62573
	Mthfs	-10.4099	1.62522
	Pthlh	-10.4089	1.62516
	Ankrd54	-10.4462	1.6251
	Impdh1	-10.4056	1.62508
	Tmem245	-0.629285	1.62376
	Oprl1	-0.862068	1.62311
	Anks1b	10.5615	1.62277
	Usp46	10.4943	1.62274
	Nav2	10.5212	1.62267
	Ttc7	3.13467	1.6218
	Wdr36	-0.971855	1.62138
	Xlr3b	-1.34316	1.6211
[truncated: 1,058 more rows]
