# Supplementary material for: FTO promotes weight gain via altering Kif1a splicing and axonal vesicle trafficking in AgRP neurons
Source: EMBO J. 2025 Jul 9;44(18):4919–61. doi: 10.1038/s44318-025-00503-3 (PMC12436618; doi:10.1038/s44318-025-00503-3)
Supplement: Supplementary file 6 — Source data Fig. 4 [file 44318_2025_503_MOESM6_ESM.zip › Fig.4B.xlsx]

## Sheet: Fig.4B
	Genesymbol	Ensemble ID	Ftolox/lox	Ftolox/lox	Ftolox/lox/Tau-Cre	Ftolox/lox/Tau-Cre
	Kif1a	ENSMUST00000086819	3702.08	3006.95	0	0
	Cadps2	ENSMUST00000018122	2353.76	1376.17	4.12816	0
	Atp8a1	ENSMUST00000072971	1028.73	768.94	0	0
	Tnk2	ENSMUST00000115126	896.166	1710.69	0	0
	Zfp518b	ENSMUST00000057258	0	0	413.917	562.944
	Rnf24	ENSMUST00000165420	2.25153	0.934675	626.747	519.486
	Adgrl3	ENSMUST00000118034	0	0	381.479	479.916
	Adgrl3	ENSMUST00000121641	312.952	490.211	0	0
	Entpd5	ENSMUST00000021662	0	0	299.907	413.256
	Adgrb1	ENSMUST00000186360	0.100316	0	434.787	292.63
	Cmip	ENSMUST00000095172	0	8.84347	739.905	867.18
	Dzank1	ENSMUST00000163701	0	0	423.485	274.75
	Eif4a2	ENSMUST00000131871	0	0	273.908	372.348
	Adgrl3	ENSMUST00000122356	270.284	346.96	0	0
	Dbn1	ENSMUST00000109923	0	0	353.508	247.652
