# Supplementary material for: FTO promotes weight gain via altering Kif1a splicing and axonal vesicle trafficking in AgRP neurons
Source: EMBO J. 2025 Jul 9;44(18):4919–61. doi: 10.1038/s44318-025-00503-3 (PMC12436618; doi:10.1038/s44318-025-00503-3)
Supplement: Supplementary file 6 — Source data Fig. 4 [file 44318_2025_503_MOESM6_ESM.zip › Fig.4D.xlsx]

## Sheet: Fig.4D
			Kif1a exon13 PSI(%)
		Ftolox/lox	46
		Ftolox/lox	39
		Ftolox/lox/Tau-Cre	10
		Ftolox/lox/Tau-Cre	11
