# Supplementary material for: FTO promotes weight gain via altering Kif1a splicing and axonal vesicle trafficking in AgRP neurons
Source: EMBO J. 2025 Jul 9;44(18):4919–61. doi: 10.1038/s44318-025-00503-3 (PMC12436618; doi:10.1038/s44318-025-00503-3)
Supplement: Supplementary file 6 — Source data Fig. 4 [file 44318_2025_503_MOESM6_ESM.zip › Fig.4F.xlsx]

## Sheet: Fig.4F
		Cadps2 exon22 PSI (%)
	Ftolox/lox	81
	Ftolox/lox	72
	Ftolox/lox/Tau-Cre	31
	Ftolox/lox/Tau-Cre	37
