# Supplementary material for: FTO promotes weight gain via altering Kif1a splicing and axonal vesicle trafficking in AgRP neurons
Source: EMBO J. 2025 Jul 9;44(18):4919–61. doi: 10.1038/s44318-025-00503-3 (PMC12436618; doi:10.1038/s44318-025-00503-3)
Supplement: Supplementary file 7 — Source data Fig. 5 [file 44318_2025_503_MOESM7_ESM.zip]

Archive with 20 entries (20 files):
- Fig.5B.xlsx
- Fig.5C.xlsx
- Fig.5E.xlsx
- Fig.5G.xlsx
- Fig.5I.xlsx
- Fig.5K.xlsx
- Fig.5L.xlsx
- Fig.5M.xlsx
- Fig5A FtoloxloxAgrp-CreNPY-hrGFP.tif
- Fig5A FtoloxloxNPY-hrGFP.tif
- Fig5D Ftoloxlox.tif
- Fig5D FtoloxloxAgrp-Cre.tif
- Fig5F FtoloxloxAgrp-CreNPY-hrGFP NPY-hrGFP.tif
- Fig5F FtoloxloxAgrp-CreNPY-hrGFP Secretogranin II.tif
- Fig5F FtoloxloxNPY-hrGFP NPY-hrGFP.tif
- Fig5F FtoloxloxNPY-hrGFP Secretogranin II.tif
- Fig5H Ftoloxlox.tif
- Fig5H FtoloxloxAgrp-Cre.tif
- Fig5J AAV-Flex-Fto-mCherry.tif
- Fig5J AAV-Flex-mCherry.tif
