# Supplementary material for: FTO promotes weight gain via altering Kif1a splicing and axonal vesicle trafficking in AgRP neurons
Source: EMBO J. 2025 Jul 9;44(18):4919–61. doi: 10.1038/s44318-025-00503-3 (PMC12436618; doi:10.1038/s44318-025-00503-3)
Supplement: Supplementary file 7 — Source data Fig. 5 [file 44318_2025_503_MOESM7_ESM.zip › Fig.5B.xlsx]

## Sheet: Fig.5B
		The number of neurons
	Ftolox/lox/NPY-hrGFP	1057
	Ftolox/lox/NPY-hrGFP	1055
	Ftolox/lox/NPY-hrGFP	1118
	Ftolox/lox/Agrp-Cre/NPY-hrGFP	1066
	Ftolox/lox/Agrp-Cre/NPY-hrGFP	964
	Ftolox/lox/Agrp-Cre/NPY-hrGFP	1192
	Ftolox/lox/Agrp-Cre/NPY-hrGFP	1031
