# Supplementary material for: FTO promotes weight gain via altering Kif1a splicing and axonal vesicle trafficking in AgRP neurons
Source: EMBO J. 2025 Jul 9;44(18):4919–61. doi: 10.1038/s44318-025-00503-3 (PMC12436618; doi:10.1038/s44318-025-00503-3)
Supplement: Supplementary file 7 — Source data Fig. 5 [file 44318_2025_503_MOESM7_ESM.zip › Fig.5C.xlsx]

## Sheet: Fig.5C
		Neurite length (µm)
	Ftolox/lox/NPY-hrGFP	96
	Ftolox/lox/NPY-hrGFP	39
	Ftolox/lox/NPY-hrGFP	87
	Ftolox/lox/NPY-hrGFP	27
	Ftolox/lox/NPY-hrGFP	31
	Ftolox/lox/NPY-hrGFP	26
	Ftolox/lox/NPY-hrGFP	49
	Ftolox/lox/NPY-hrGFP	33
	Ftolox/lox/NPY-hrGFP	30
	Ftolox/lox/NPY-hrGFP	54
	Ftolox/lox/NPY-hrGFP	40
	Ftolox/lox/NPY-hrGFP	28
	Ftolox/lox/NPY-hrGFP	15
	Ftolox/lox/NPY-hrGFP	45
	Ftolox/lox/NPY-hrGFP	35
	Ftolox/lox/NPY-hrGFP	89
	Ftolox/lox/NPY-hrGFP	30
	Ftolox/lox/NPY-hrGFP	40
	Ftolox/lox/NPY-hrGFP	56
	Ftolox/lox/NPY-hrGFP	29
	Ftolox/lox/NPY-hrGFP	32
	Ftolox/lox/NPY-hrGFP	31
	Ftolox/lox/NPY-hrGFP	25
	Ftolox/lox/NPY-hrGFP	40
	Ftolox/lox/NPY-hrGFP	67
	Ftolox/lox/NPY-hrGFP	57
	Ftolox/lox/NPY-hrGFP	41
	Ftolox/lox/NPY-hrGFP	31
	Ftolox/lox/NPY-hrGFP	35
	Ftolox/lox/NPY-hrGFP	24
	Ftolox/lox/NPY-hrGFP	38
	Ftolox/lox/NPY-hrGFP	31
	Ftolox/lox/NPY-hrGFP	35
	Ftolox/lox/NPY-hrGFP	48
	Ftolox/lox/NPY-hrGFP	33
	Ftolox/lox/NPY-hrGFP	33
	Ftolox/lox/NPY-hrGFP	21
	Ftolox/lox/NPY-hrGFP	47
	Ftolox/lox/NPY-hrGFP	33
	Ftolox/lox/NPY-hrGFP	30
	Ftolox/lox/NPY-hrGFP	32
	Ftolox/lox/NPY-hrGFP	36
	Ftolox/lox/NPY-hrGFP	46
	Ftolox/lox/NPY-hrGFP	24
	Ftolox/lox/NPY-hrGFP	34
	Ftolox/lox/NPY-hrGFP	19
	Ftolox/lox/NPY-hrGFP	20
	Ftolox/lox/NPY-hrGFP	29
	Ftolox/lox/NPY-hrGFP	43
	Ftolox/lox/NPY-hrGFP	33
	Ftolox/lox/NPY-hrGFP	40
	Ftolox/lox/NPY-hrGFP	41
	Ftolox/lox/NPY-hrGFP	49
	Ftolox/lox/NPY-hrGFP	41
	Ftolox/lox/NPY-hrGFP	21
	Ftolox/lox/NPY-hrGFP	19
	Ftolox/lox/NPY-hrGFP	15
	Ftolox/lox/NPY-hrGFP	31
	Ftolox/lox/NPY-hrGFP	48
	Ftolox/lox/NPY-hrGFP	45
	Ftolox/lox/NPY-hrGFP	26
	Ftolox/lox/NPY-hrGFP	17
	Ftolox/lox/NPY-hrGFP	42
	Ftolox/lox/NPY-hrGFP	17
	Ftolox/lox/NPY-hrGFP	26
	Ftolox/lox/NPY-hrGFP	42
	Ftolox/lox/NPY-hrGFP	30
	Ftolox/lox/NPY-hrGFP	60
	Ftolox/lox/NPY-hrGFP	44
	Ftolox/lox/NPY-hrGFP	68
	Ftolox/lox/NPY-hrGFP	34
	Ftolox/lox/NPY-hrGFP	45
	Ftolox/lox/NPY-hrGFP	23
	Ftolox/lox/NPY-hrGFP	30
	Ftolox/lox/Agrp-Cre/NPY-hrGFP	90
	Ftolox/lox/Agrp-Cre/NPY-hrGFP	44
	Ftolox/lox/Agrp-Cre/NPY-hrGFP	70
	Ftolox/lox/Agrp-Cre/NPY-hrGFP	28
	Ftolox/lox/Agrp-Cre/NPY-hrGFP	36
	Ftolox/lox/Agrp-Cre/NPY-hrGFP	31
	Ftolox/lox/Agrp-Cre/NPY-hrGFP	29
	Ftolox/lox/Agrp-Cre/NPY-hrGFP	40
	Ftolox/lox/Agrp-Cre/NPY-hrGFP	36
	Ftolox/lox/Agrp-Cre/NPY-hrGFP	35
	Ftolox/lox/Agrp-Cre/NPY-hrGFP	28
	Ftolox/lox/Agrp-Cre/NPY-hrGFP	74
	Ftolox/lox/Agrp-Cre/NPY-hrGFP	57
	Ftolox/lox/Agrp-Cre/NPY-hrGFP	64
	Ftolox/lox/Agrp-Cre/NPY-hrGFP	67
	Ftolox/lox/Agrp-Cre/NPY-hrGFP	62
	Ftolox/lox/Agrp-Cre/NPY-hrGFP	45
	Ftolox/lox/Agrp-Cre/NPY-hrGFP	21
	Ftolox/lox/Agrp-Cre/NPY-hrGFP	52
	Ftolox/lox/Agrp-Cre/NPY-hrGFP	34
	Ftolox/lox/Agrp-Cre/NPY-hrGFP	31
	Ftolox/lox/Agrp-Cre/NPY-hrGFP	14
	Ftolox/lox/Agrp-Cre/NPY-hrGFP	48
	Ftolox/lox/Agrp-Cre/NPY-hrGFP	41
	Ftolox/lox/Agrp-Cre/NPY-hrGFP	96
	Ftolox/lox/Agrp-Cre/NPY-hrGFP	24
	Ftolox/lox/Agrp-Cre/NPY-hrGFP	61
	Ftolox/lox/Agrp-Cre/NPY-hrGFP	67
	Ftolox/lox/Agrp-Cre/NPY-hrGFP	18
	Ftolox/lox/Agrp-Cre/NPY-hrGFP	60
	Ftolox/lox/Agrp-Cre/NPY-hrGFP	49
	Ftolox/lox/Agrp-Cre/NPY-hrGFP	44
	Ftolox/lox/Agrp-Cre/NPY-hrGFP	63
	Ftolox/lox/Agrp-Cre/NPY-hrGFP	76
	Ftolox/lox/Agrp-Cre/NPY-hrGFP	38
	Ftolox/lox/Agrp-Cre/NPY-hrGFP	28
	Ftolox/lox/Agrp-Cre/NPY-hrGFP	63
	Ftolox/lox/Agrp-Cre/NPY-hrGFP	17
	Ftolox/lox/Agrp-Cre/NPY-hrGFP	60
	Ftolox/lox/Agrp-Cre/NPY-hrGFP	20
	Ftolox/lox/Agrp-Cre/NPY-hrGFP	86
	Ftolox/lox/Agrp-Cre/NPY-hrGFP	38
	Ftolox/lox/Agrp-Cre/NPY-hrGFP	22
	Ftolox/lox/Agrp-Cre/NPY-hrGFP	21
	Ftolox/lox/Agrp-Cre/NPY-hrGFP	24
	Ftolox/lox/Agrp-Cre/NPY-hrGFP	20
	Ftolox/lox/Agrp-Cre/NPY-hrGFP	59
	Ftolox/lox/Agrp-Cre/NPY-hrGFP	15
	Ftolox/lox/Agrp-Cre/NPY-hrGFP	17
	Ftolox/lox/Agrp-Cre/NPY-hrGFP	14
	Ftolox/lox/Agrp-Cre/NPY-hrGFP	16
	Ftolox/lox/Agrp-Cre/NPY-hrGFP	42
	Ftolox/lox/Agrp-Cre/NPY-hrGFP	48
	Ftolox/lox/Agrp-Cre/NPY-hrGFP	85
	Ftolox/lox/Agrp-Cre/NPY-hrGFP	67
	Ftolox/lox/Agrp-Cre/NPY-hrGFP	44
	Ftolox/lox/Agrp-Cre/NPY-hrGFP	29
	Ftolox/lox/Agrp-Cre/NPY-hrGFP	26
	Ftolox/lox/Agrp-Cre/NPY-hrGFP	50
	Ftolox/lox/Agrp-Cre/NPY-hrGFP	45
	Ftolox/lox/Agrp-Cre/NPY-hrGFP	34
	Ftolox/lox/Agrp-Cre/NPY-hrGFP	53
	Ftolox/lox/Agrp-Cre/NPY-hrGFP	22
	Ftolox/lox/Agrp-Cre/NPY-hrGFP	30
	Ftolox/lox/Agrp-Cre/NPY-hrGFP	33
	Ftolox/lox/Agrp-Cre/NPY-hrGFP	43
	Ftolox/lox/Agrp-Cre/NPY-hrGFP	62
	Ftolox/lox/Agrp-Cre/NPY-hrGFP	35
	Ftolox/lox/Agrp-Cre/NPY-hrGFP	53
	Ftolox/lox/Agrp-Cre/NPY-hrGFP	18
	Ftolox/lox/Agrp-Cre/NPY-hrGFP	41
	Ftolox/lox/Agrp-Cre/NPY-hrGFP	22
	Ftolox/lox/Agrp-Cre/NPY-hrGFP	37
	Ftolox/lox/Agrp-Cre/NPY-hrGFP	27
	Ftolox/lox/Agrp-Cre/NPY-hrGFP	23
