# Supplementary material for: FTO promotes weight gain via altering Kif1a splicing and axonal vesicle trafficking in AgRP neurons
Source: EMBO J. 2025 Jul 9;44(18):4919–61. doi: 10.1038/s44318-025-00503-3 (PMC12436618; doi:10.1038/s44318-025-00503-3)
Supplement: Supplementary file 7 — Source data Fig. 5 [file 44318_2025_503_MOESM7_ESM.zip › Fig.5E.xlsx]

## Sheet: Fig.5E
		Density (/10 µm2)
	Ftolox/lox	26.2407
	Ftolox/lox	35.9222
	Ftolox/lox	45.0343
	Ftolox/lox	44.0352
	Ftolox/lox	48.4278
	Ftolox/lox	50.4046
	Ftolox/lox	39.7787
	Ftolox/lox	41.0667
	Ftolox/lox	36.9981
	Ftolox/lox	31.4759
	Ftolox/lox	23.1256
	Ftolox/lox	31.5156
	Ftolox/lox	31.4989
	Ftolox/lox	34.6067
	Ftolox/lox	30.0661
	Ftolox/lox	27.2967
	Ftolox/lox	28.0361
	Ftolox/lox	28.4839
	Ftolox/lox	27.2456
	Ftolox/lox	18.7522
	Ftolox/lox	39.6142
	Ftolox/lox	48.5714
	Ftolox/lox	44.8917
	Ftolox/lox	50.7888
	Ftolox/lox	51.0745
	Ftolox/lox	57.6715
	Ftolox/lox	56.0573
	Ftolox/lox	49.9614
	Ftolox/lox	38.4431
	Ftolox/lox	42.7978
	Ftolox/lox	31.829
	Ftolox/lox	33.0208
	Ftolox/lox	42.6381
	Ftolox/lox	50.9111
	Ftolox/lox	51.401
	Ftolox/lox	42.1203
	Ftolox/lox	48.4081
	Ftolox/lox	42.1898
	Ftolox/lox	40.4227
	Ftolox/lox	34.212
	Ftolox/lox	29.2487
	Ftolox/lox	31.9526
	Ftolox/lox	49.182
	Ftolox/lox	38.0637
	Ftolox/lox	46.4755
	Ftolox/lox	51.5575
	Ftolox/lox	35.662
	Ftolox/lox	31.958
	Ftolox/lox	38.9646
	Ftolox/lox	37.3521
	Ftolox/lox	52.686
	Ftolox/lox	49.2276
	Ftolox/lox	65.686
	Ftolox/lox	56.2546
	Ftolox/lox	65.4136
	Ftolox/lox	53.3295
	Ftolox/lox	62.2539
	Ftolox/lox	63.2847
	Ftolox/lox	58.9012
	Ftolox/lox	54.7878
	Ftolox/lox/Agrp-Cre	22.8026
	Ftolox/lox/Agrp-Cre	35.6018
	Ftolox/lox/Agrp-Cre	36.3922
	Ftolox/lox/Agrp-Cre	44.0079
	Ftolox/lox/Agrp-Cre	17.6513
	Ftolox/lox/Agrp-Cre	21.4724
	Ftolox/lox/Agrp-Cre	25.5696
	Ftolox/lox/Agrp-Cre	17.6009
	Ftolox/lox/Agrp-Cre	20.2827
	Ftolox/lox/Agrp-Cre	19.7784
	Ftolox/lox/Agrp-Cre	13.7014
	Ftolox/lox/Agrp-Cre	12.8867
	Ftolox/lox/Agrp-Cre	14.3954
	Ftolox/lox/Agrp-Cre	15.8932
	Ftolox/lox/Agrp-Cre	10.2949
	Ftolox/lox/Agrp-Cre	11.0629
	Ftolox/lox/Agrp-Cre	10.3618
	Ftolox/lox/Agrp-Cre	10.3035
	Ftolox/lox/Agrp-Cre	10.3525
	Ftolox/lox/Agrp-Cre	16.9709
	Ftolox/lox/Agrp-Cre	16.0232
	Ftolox/lox/Agrp-Cre	14.5122
	Ftolox/lox/Agrp-Cre	15.5542
	Ftolox/lox/Agrp-Cre	24.8578
	Ftolox/lox/Agrp-Cre	25.4053
	Ftolox/lox/Agrp-Cre	5.4529
	Ftolox/lox/Agrp-Cre	34.0647
	Ftolox/lox/Agrp-Cre	17.3376
	Ftolox/lox/Agrp-Cre	14.9893
	Ftolox/lox/Agrp-Cre	31.2534
	Ftolox/lox/Agrp-Cre	54.4577
	Ftolox/lox/Agrp-Cre	48.3527
	Ftolox/lox/Agrp-Cre	44.7002
	Ftolox/lox/Agrp-Cre	52.4788
	Ftolox/lox/Agrp-Cre	34.3413
	Ftolox/lox/Agrp-Cre	21.7813
	Ftolox/lox/Agrp-Cre	42.8104
	Ftolox/lox/Agrp-Cre	36.0388
	Ftolox/lox/Agrp-Cre	31.776
	Ftolox/lox/Agrp-Cre	43.9603
	Ftolox/lox/Agrp-Cre	25.8352
	Ftolox/lox/Agrp-Cre	36.0544
	Ftolox/lox/Agrp-Cre	33.0295
	Ftolox/lox/Agrp-Cre	32.1591
	Ftolox/lox/Agrp-Cre	30.0873
	Ftolox/lox/Agrp-Cre	28.4718
	Ftolox/lox/Agrp-Cre	31.4335
	Ftolox/lox/Agrp-Cre	26.4353
	Ftolox/lox/Agrp-Cre	29.4389
	Ftolox/lox/Agrp-Cre	17.3504
	Ftolox/lox/Agrp-Cre	17.2837
	Ftolox/lox/Agrp-Cre	15.1675
	Ftolox/lox/Agrp-Cre	19.3679
	Ftolox/lox/Agrp-Cre	13.6423
	Ftolox/lox/Agrp-Cre	18.1431
	Ftolox/lox/Agrp-Cre	12.085
	Ftolox/lox/Agrp-Cre	17.7702
	Ftolox/lox/Agrp-Cre	13.9209
	Ftolox/lox/Agrp-Cre	12.4579
	Ftolox/lox/Agrp-Cre	5.18939
