# Supplementary material for: FTO promotes weight gain via altering Kif1a splicing and axonal vesicle trafficking in AgRP neurons
Source: EMBO J. 2025 Jul 9;44(18):4919–61. doi: 10.1038/s44318-025-00503-3 (PMC12436618; doi:10.1038/s44318-025-00503-3)
Supplement: Supplementary file 7 — Source data Fig. 5 [file 44318_2025_503_MOESM7_ESM.zip › Fig.5G.xlsx]

## Sheet: Fig.5G
		Density (/10 µm2)
	Ftolox/lox/NPY-hrGFP	106.972
	Ftolox/lox/NPY-hrGFP	129.794
	Ftolox/lox/NPY-hrGFP	136.097
	Ftolox/lox/NPY-hrGFP	103.976
	Ftolox/lox/NPY-hrGFP	106.055
	Ftolox/lox/NPY-hrGFP	131.267
	Ftolox/lox/NPY-hrGFP	105.982
	Ftolox/lox/NPY-hrGFP	100.883
	Ftolox/lox/NPY-hrGFP	116.664
	Ftolox/lox/NPY-hrGFP	125.809
	Ftolox/lox/NPY-hrGFP	126.523
	Ftolox/lox/NPY-hrGFP	97.2576
	Ftolox/lox/NPY-hrGFP	98.6835
	Ftolox/lox/NPY-hrGFP	125.222
	Ftolox/lox/NPY-hrGFP	94.5495
	Ftolox/lox/NPY-hrGFP	80.6131
	Ftolox/lox/NPY-hrGFP	103.409
	Ftolox/lox/NPY-hrGFP	110.965
	Ftolox/lox/NPY-hrGFP	116.825
	Ftolox/lox/NPY-hrGFP	88.7327
	Ftolox/lox/NPY-hrGFP	88.1269
	Ftolox/lox/NPY-hrGFP	69.3306
	Ftolox/lox/NPY-hrGFP	80.7734
	Ftolox/lox/NPY-hrGFP	96.2253
	Ftolox/lox/NPY-hrGFP	100.934
	Ftolox/lox/NPY-hrGFP	72.0152
	Ftolox/lox/NPY-hrGFP	100.171
	Ftolox/lox/NPY-hrGFP	82.4633
	Ftolox/lox/NPY-hrGFP	72.0929
	Ftolox/lox/Agrp-Cre/NPY-hrGFP	63.1629
	Ftolox/lox/Agrp-Cre/NPY-hrGFP	55.6142
	Ftolox/lox/Agrp-Cre/NPY-hrGFP	63.9854
	Ftolox/lox/Agrp-Cre/NPY-hrGFP	63.6201
	Ftolox/lox/Agrp-Cre/NPY-hrGFP	103.823
	Ftolox/lox/Agrp-Cre/NPY-hrGFP	88.8853
	Ftolox/lox/Agrp-Cre/NPY-hrGFP	78.9205
	Ftolox/lox/Agrp-Cre/NPY-hrGFP	80.2652
	Ftolox/lox/Agrp-Cre/NPY-hrGFP	58.704
	Ftolox/lox/Agrp-Cre/NPY-hrGFP	100.701
	Ftolox/lox/Agrp-Cre/NPY-hrGFP	97.2754
	Ftolox/lox/Agrp-Cre/NPY-hrGFP	89.5942
	Ftolox/lox/Agrp-Cre/NPY-hrGFP	50.3599
	Ftolox/lox/Agrp-Cre/NPY-hrGFP	102.938
	Ftolox/lox/Agrp-Cre/NPY-hrGFP	76.4502
	Ftolox/lox/Agrp-Cre/NPY-hrGFP	49.0043
	Ftolox/lox/Agrp-Cre/NPY-hrGFP	53.8149
	Ftolox/lox/Agrp-Cre/NPY-hrGFP	70.3436
	Ftolox/lox/Agrp-Cre/NPY-hrGFP	66.8912
	Ftolox/lox/Agrp-Cre/NPY-hrGFP	47.9167
	Ftolox/lox/Agrp-Cre/NPY-hrGFP	50.7819
	Ftolox/lox/Agrp-Cre/NPY-hrGFP	68.7527
	Ftolox/lox/Agrp-Cre/NPY-hrGFP	55.2489
	Ftolox/lox/Agrp-Cre/NPY-hrGFP	51.3853
	Ftolox/lox/Agrp-Cre/NPY-hrGFP	81.4259
	Ftolox/lox/Agrp-Cre/NPY-hrGFP	79.0314
	Ftolox/lox/Agrp-Cre/NPY-hrGFP	68.382
	Ftolox/lox/Agrp-Cre/NPY-hrGFP	83.658
	Ftolox/lox/Agrp-Cre/NPY-hrGFP	73.7716
