# Supplementary material for: FTO promotes weight gain via altering Kif1a splicing and axonal vesicle trafficking in AgRP neurons
Source: EMBO J. 2025 Jul 9;44(18):4919–61. doi: 10.1038/s44318-025-00503-3 (PMC12436618; doi:10.1038/s44318-025-00503-3)
Supplement: Supplementary file 7 — Source data Fig. 5 [file 44318_2025_503_MOESM7_ESM.zip › Fig.5I.xlsx]

## Sheet: Fig.5I
		Number of DCVs per presynaptic area (/µm2)
	Ftolox/lox	0.133215
	Ftolox/lox	0.0886525
	Ftolox/lox	0.184843
	Ftolox/lox	0.156006
	Ftolox/lox	0.154083
	Ftolox/lox	0.060241
	Ftolox/lox	0.0588582
	Ftolox/lox	0.260078
	Ftolox/lox	0.106045
	Ftolox/lox	0.404858
	Ftolox/lox	0.087108
	Ftolox/lox	0.0502765
	Ftolox/lox	0.124069
	Ftolox/lox	0.049554
	Ftolox/lox	0.172712
	Ftolox/lox	0.190476
	Ftolox/lox	0.0683761
	Ftolox/lox	0.0381679
	Ftolox/lox	0.0969932
	Ftolox/lox	0.170648
	Ftolox/lox	0.111857
	Ftolox/lox	0.0620347
	Ftolox/lox	0.392157
	Ftolox/lox	0.069197
	Ftolox/lox	0.137741
	Ftolox/lox	0.3003
	Ftolox/lox	0.119904
	Ftolox/lox	0.0544959
	Ftolox/lox	0.122649
	Ftolox/lox	0.387597
	Ftolox/lox	0.0687758
	Ftolox/lox	0.185529
	Ftolox/lox	0.12837
	Ftolox/lox	0.135318
	Ftolox/lox	0.168067
	Ftolox/lox	0.111794
	Ftolox/lox	0.253807
	Ftolox/lox	0.056224
	Ftolox/lox	0.21645
	Ftolox/lox	0.120192
	Ftolox/lox	0.141643
	Ftolox/lox	0.0647249
	Ftolox/lox	0.13238
	Ftolox/lox	0.179856
	Ftolox/lox/Agrp-Cre	0.0722022
	Ftolox/lox/Agrp-Cre	0.125471
	Ftolox/lox/Agrp-Cre	0.136799
	Ftolox/lox/Agrp-Cre	0.0651466
	Ftolox/lox/Agrp-Cre	0.0348675
	Ftolox/lox/Agrp-Cre	0.0616257
	Ftolox/lox/Agrp-Cre	0.038373
	Ftolox/lox/Agrp-Cre	0.0514403
	Ftolox/lox/Agrp-Cre	0.0463177
	Ftolox/lox/Agrp-Cre	0.0280269
	Ftolox/lox/Agrp-Cre	0.125628
	Ftolox/lox/Agrp-Cre	0.0468384
	Ftolox/lox/Agrp-Cre	0.0609793
	Ftolox/lox/Agrp-Cre	0.110011
	Ftolox/lox/Agrp-Cre	0.0947867
	Ftolox/lox/Agrp-Cre	0.221729
	Ftolox/lox/Agrp-Cre	0.067659
	Ftolox/lox/Agrp-Cre	0.124069
	Ftolox/lox/Agrp-Cre	0.189036
