# Supplementary material for: FTO promotes weight gain via altering Kif1a splicing and axonal vesicle trafficking in AgRP neurons
Source: EMBO J. 2025 Jul 9;44(18):4919–61. doi: 10.1038/s44318-025-00503-3 (PMC12436618; doi:10.1038/s44318-025-00503-3)
Supplement: Supplementary file 7 — Source data Fig. 5 [file 44318_2025_503_MOESM7_ESM.zip › Fig.5K.xlsx]

## Sheet: Fig.5K
		Number of DCVs per presynaptic area (/µm2)
	Flex-mCherry	0.120048
	Flex-mCherry	0.125366
	Flex-mCherry	0.108108
	Flex-mCherry	0.0666223
	Flex-mCherry	0.081367
	Flex-mCherry	0.158103
	Flex-mCherry	0.108873
	Flex-mCherry	0.0865801
	Flex-mCherry	0.201005
	Flex-Fto-mCherry	0.0722282
	Flex-Fto-mCherry	0.436409
	Flex-Fto-mCherry	0.0719942
	Flex-Fto-mCherry	0.0270636
	Flex-Fto-mCherry	0.130321
	Flex-Fto-mCherry	0.142146
	Flex-Fto-mCherry	0.540541
	Flex-Fto-mCherry	0.094518
	Flex-Fto-mCherry	0.0902527
	Flex-Fto-mCherry	0.579151
	Flex-Fto-mCherry	0.087604
	Flex-Fto-mCherry	0.185667
	Flex-Fto-mCherry	0.0893017
	Flex-Fto-mCherry	0.445765
	Flex-Fto-mCherry	0.32
	Flex-Fto-mCherry	0.0474834
	Flex-Fto-mCherry	0.353357
