# Supplementary material for: FTO promotes weight gain via altering Kif1a splicing and axonal vesicle trafficking in AgRP neurons
Source: EMBO J. 2025 Jul 9;44(18):4919–61. doi: 10.1038/s44318-025-00503-3 (PMC12436618; doi:10.1038/s44318-025-00503-3)
Supplement: Supplementary file 7 — Source data Fig. 5 [file 44318_2025_503_MOESM7_ESM.zip › Fig.5L.xlsx]

## Sheet: Fig.5L
		AgRP release (% of baseline)
	Ftolox/lox	456.27
	Ftolox/lox	182.87
	Ftolox/lox	437.71
	Ftolox/lox	244
	Ftolox/lox	343.98
	Ftolox/lox	253.92
	Ftolox/lox	458.65
	Ftolox/lox	299.95
	Ftolox/lox/Agrp-Cre	182.09
	Ftolox/lox/Agrp-Cre	206.03
	Ftolox/lox/Agrp-Cre	199.26
	Ftolox/lox/Agrp-Cre	217.65
	Ftolox/lox/Agrp-Cre	278.62
	Ftolox/lox/Agrp-Cre	156.04
	Ftolox/lox/Agrp-Cre	269.53
	Ftolox/lox/Agrp-Cre	207.3
