# Supplementary material for: FTO promotes weight gain via altering Kif1a splicing and axonal vesicle trafficking in AgRP neurons
Source: EMBO J. 2025 Jul 9;44(18):4919–61. doi: 10.1038/s44318-025-00503-3 (PMC12436618; doi:10.1038/s44318-025-00503-3)
Supplement: Supplementary file 7 — Source data Fig. 5 [file 44318_2025_503_MOESM7_ESM.zip › Fig.5M.xlsx]

## Sheet: Fig.5M
		AgRP release (% of baseline)
	Flex-mCherry	198.85
	Flex-mCherry	232.603
	Flex-mCherry	252.06
	Flex-mCherry	262.517
	Flex-mCherry	233.659
	Flex-mCherry	393.368
	Flex-mCherry	504.385
	Flex-mCherry	236.608
	Flex-mCherry	221.713
	Flex-mCherry	317.342
	Flex-Fto-mCherry	198.896
	Flex-Fto-mCherry	391.346
	Flex-Fto-mCherry	551.548
	Flex-Fto-mCherry	496.915
	Flex-Fto-mCherry	624.636
	Flex-Fto-mCherry	438.405
	Flex-Fto-mCherry	489.135
	Flex-Fto-mCherry	533.477
