# Supplementary material for: FTO promotes weight gain via altering Kif1a splicing and axonal vesicle trafficking in AgRP neurons
Source: EMBO J. 2025 Jul 9;44(18):4919–61. doi: 10.1038/s44318-025-00503-3 (PMC12436618; doi:10.1038/s44318-025-00503-3)
Supplement: Supplementary file 8 — Source data Fig. 7 [file 44318_2025_503_MOESM8_ESM.zip]

Archive with 17 entries (17 files):
- Fig.7B.xlsx
- Fig.7C.xlsx
- Fig.7D.xlsx
- Fig.7F.xlsx
- Fig.7G.xlsx
- Fig.7J.xlsx
- Fig.7L.xlsx
- Fig.7N.xlsx
- Fig7E inclusion.tif
- Fig7E skipping.tif
- Fig7H inclusion.tif
- Fig7H skipping.tif
- Fig7I Inclusion.tif
- Fig7I Skipping.tif
- Fig7K.tif
- Fig7M inclusion.tif
- Fig7M skipping.tif
