# Supplementary material for: FTO promotes weight gain via altering Kif1a splicing and axonal vesicle trafficking in AgRP neurons
Source: EMBO J. 2025 Jul 9;44(18):4919–61. doi: 10.1038/s44318-025-00503-3 (PMC12436618; doi:10.1038/s44318-025-00503-3)
Supplement: Supplementary file 8 — Source data Fig. 7 [file 44318_2025_503_MOESM8_ESM.zip › Fig.7B.xlsx]

## Sheet: Fig.7B
	Retention volume (ml)	Inclusion (mAU)		Retention volume (ml)	Skipping (mAU)
	12.0003	6.24242		12.0003	5.62816
	12.001	6.24213		12.0009	5.62979
	12.0017	6.2404		12.0016	5.63197
	12.0024	6.24121		12.0023	5.63397
	12.0031	6.24032		12.0029	5.63811
	12.0038	6.24134		12.0036	5.63875
	12.0046	6.23916		12.0043	5.64016
	12.0053	6.24073		12.0049	5.64095
	12.006	6.24174		12.0056	5.63916
	12.0067	6.24147		12.0062	5.63741
	12.0074	6.24011		12.0069	5.63279
	12.0081	6.24		12.0076	5.62547
	12.0088	6.24168		12.0082	5.6225
	12.0095	6.24296		12.0089	5.62137
	12.0102	6.24371		12.0095	5.62096
	12.0109	6.24679		12.0102	5.62195
	12.0116	6.24765		12.0109	5.62508
	12.0123	6.24595		12.0115	5.62851
	12.013	6.24722		12.0122	5.63136
	12.0137	6.24913		12.0129	5.63063
	12.0145	6.24944		12.0135	5.62763
	12.0152	6.24697		12.0142	5.62469
	12.0159	6.2479		12.0148	5.62535
	12.0166	6.25187		12.0155	5.62409
	12.0173	6.25347		12.0162	5.6235
	12.018	6.25466		12.0168	5.62308
	12.0187	6.2547		12.0175	5.62319
	12.0194	6.25734		12.0181	5.62772
	12.0201	6.25943		12.0188	5.62809
	12.0208	6.26085		12.0195	5.62979
	12.0215	6.26028		12.0201	5.62965
	12.0222	6.25873		12.0208	5.62984
	12.0229	6.25672		12.0214	5.62951
	12.0237	6.25886		12.0221	5.62492
	12.0244	6.25875		12.0228	5.62136
	12.0251	6.25746		12.0234	5.61966
	12.0258	6.26133		12.0241	5.61858
	12.0265	6.26121		12.0248	5.61942
	12.0272	6.26312		12.0254	5.61886
	12.0279	6.26377		12.0261	5.61891
	12.0286	6.26223		12.0267	5.61989
	12.0293	6.26341		12.0274	5.62148
	12.03	6.2643		12.0281	5.62011
	12.0307	6.26668		12.0287	5.61754
	12.0314	6.26797		12.0294	5.61566
	12.0321	6.27007		12.03	5.61556
	12.0328	6.27301		12.0307	5.62013
	12.0336	6.27534		12.0314	5.6148
	12.0343	6.27765		12.032	5.61416
	12.035	6.27805		12.0327	5.61632
	12.0357	6.27743		12.0333	5.61812
	12.0364	6.27695		12.034	5.61342
	12.0371	6.27729		12.0347	5.60937
	12.0378	6.27585		12.0353	5.61142
	12.0385	6.27511		12.036	5.61245
	12.0392	6.27702		12.0367	5.61367
	12.0399	6.27724		12.0373	5.61394
	12.0406	6.2762		12.038	5.61736
	12.0413	6.27502		12.0386	5.62152
	12.042	6.27381		12.0393	5.6218
	12.0427	6.27349		12.04	5.62173
	12.0435	6.27485		12.0406	5.62124
	12.0442	6.27711		12.0413	5.61892
	12.0449	6.27892		12.0419	5.616
	12.0456	6.27787		12.0426	5.61613
	12.0463	6.27992		12.0433	5.61578
	12.047	6.28188		12.0439	5.61611
	12.0477	6.28067		12.0446	5.61498
	12.0484	6.28052		12.0452	5.61485
	12.0491	6.2816		12.0459	5.61813
	12.0498	6.28521		12.0466	5.61601
	12.0505	6.28533		12.0472	5.6125
	12.0512	6.28522		12.0479	5.61038
	12.0519	6.28503		12.0486	5.61006
	12.0526	6.2874		12.0492	5.61085
	12.0534	6.2895		12.0499	5.60903
	12.0541	6.28954		12.0505	5.6109
	12.0548	6.28935		12.0512	5.61439
	12.0555	6.29218		12.0519	5.6171
	12.0562	6.29343		12.0525	5.6168
	12.0569	6.29454		12.0532	5.61683
	12.0576	6.29683		12.0538	5.61864
	12.0583	6.2956		12.0545	5.61712
	12.059	6.29612		12.0552	5.61383
	12.0597	6.29556		12.0558	5.61037
	12.0604	6.29368		12.0565	5.60846
	12.0611	6.29211		12.0571	5.60725
	12.0618	6.28922		12.0578	5.60587
	12.0625	6.29085		12.0585	5.6039
	12.0633	6.2913		12.0591	5.60176
	12.064	6.29083		12.0598	5.60172
	12.0647	6.29121		12.0605	5.6029
	12.0654	6.2933		12.0611	5.60368
	12.0661	6.29317		12.0618	5.60325
	12.0668	6.29263		12.0624	5.60236
	12.0675	6.29236		12.0631	5.60396
	12.0682	6.29269		12.0638	5.60678
	12.0689	6.2939		12.0644	5.60753
	12.0696	6.29638		12.0651	5.6071
	12.0703	6.29905		12.0657	5.60758
	12.071	6.30115		12.0664	5.60987
	12.0717	6.30388		12.0671	5.61162
	12.0724	6.30836		12.0677	5.61033
	12.0732	6.3099		12.0684	5.60852
	12.0739	6.30747		12.069	5.60823
	12.0746	6.30624		12.0697	5.61
	12.0753	6.3053		12.0704	5.60934
	12.076	6.30451		12.071	5.60739
	12.0767	6.3029		12.0717	5.60795
	12.0774	6.30299		12.0724	5.60827
	12.0781	6.30344		12.073	5.60787
	12.0788	6.30357		12.0737	5.60711
	12.0795	6.30176		12.0743	5.60555
	12.0802	6.30015		12.075	5.60522
	12.0809	6.30017		12.0757	5.6069
	12.0816	6.30239		12.0763	5.6068
	12.0824	6.30369		12.077	5.60615
	12.0831	6.30639		12.0776	5.60587
	12.0838	6.313		12.0783	5.60724
	12.0845	6.31516		12.079	5.60989
	12.0852	6.31641		12.0796	5.61119
	12.0859	6.31592		12.0803	5.61102
	12.0866	6.3173		12.0809	5.60881
	12.0873	6.31624		12.0816	5.60957
	12.088	6.31592		12.0823	5.60893
	12.0887	6.31684		12.0829	5.60586
	12.0894	6.31636		12.0836	5.60438
	12.0901	6.31826		12.0843	5.60328
	12.0908	6.31868		12.0849	5.60286
	12.0915	6.31825		12.0856	5.60262
	12.0923	6.31869		12.0862	5.6041
	12.093	6.31861		12.0869	5.60632
	12.0937	6.32212		12.0876	5.60705
	12.0944	6.32139		12.0882	5.60721
	12.0951	6.32483		12.0889	5.60691
	12.0958	6.3293		12.0895	5.60796
	12.0965	6.3277		12.0902	5.60554
	12.0972	6.326		12.0909	5.60369
	12.0979	6.32536		12.0915	5.60257
	12.0986	6.3245		12.0922	5.60393
	12.0993	6.32211		12.0928	5.60285
	12.1	6.3209		12.0935	5.60334
	12.1007	6.32198		12.0942	5.60414
	12.1014	6.32179		12.0948	5.60691
	12.1022	6.32236		12.0955	5.60705
	12.1029	6.32476		12.0962	5.60729
	12.1036	6.32604		12.0968	5.6082
	12.1043	6.3263		12.0975	5.60749
	12.105	6.32879		12.0981	5.60717
	12.1057	6.32962		12.0988	5.60486
	12.1064	6.33162		12.0995	5.60227
	12.1071	6.33126		12.1001	5.6009
	12.1078	6.33037		12.1008	5.59984
	12.1085	6.33197		12.1014	5.60286
	12.1092	6.33143		12.1021	5.60611
	12.1099	6.32945		12.1028	5.60906
	12.1106	6.32934		12.1034	5.60906
	12.1113	6.33221		12.1041	5.61055
	12.1121	6.33264		12.1047	5.61202
	12.1128	6.3323		12.1054	5.61172
	12.1135	6.33115		12.1061	5.61069
	12.1142	6.33243		12.1067	5.60914
	12.1149	6.33164		12.1074	5.61053
	12.1156	6.33108		12.1081	5.61068
	12.1163	6.3318		12.1087	5.61095
	12.117	6.3337		12.1094	5.60895
	12.1177	6.33608		12.11	5.60787
	12.1184	6.33735		12.1107	5.60844
	12.1191	6.33749		12.1114	5.6094
	12.1198	6.33885		12.112	5.61007
	12.1205	6.33875		12.1127	5.60867
	12.1212	6.33928		12.1133	5.60896
	12.122	6.33843		12.114	5.60615
	12.1227	6.33832		12.1147	5.60823
	12.1234	6.33978		12.1153	5.60579
	12.1241	6.34105		12.116	5.60398
	12.1248	6.34281		12.1166	5.60516
	12.1255	6.3433		12.1173	5.60311
	12.1262	6.34394		12.118	5.60171
	12.1269	6.34409		12.1186	5.60227
	12.1276	6.34542		12.1193	5.6061
	12.1283	6.3456		12.12	5.60857
	12.129	6.34449		12.1206	5.60925
	12.1297	6.34314		12.1213	5.6126
	12.1304	6.34385		12.1219	5.61585
	12.1311	6.34472		12.1226	5.61892
	12.1319	6.34647		12.1233	5.61836
	12.1326	6.3456		12.1239	5.61281
	12.1333	6.34598		12.1246	5.61067
	12.134	6.34652		12.1252	5.6087
	12.1347	6.34777		12.1259	5.60874
	12.1354	6.35036		12.1266	5.60718
	12.1361	6.35191		12.1272	5.60459
	12.1368	6.35331		12.1279	5.60579
	12.1375	6.35461		12.1286	5.60831
	12.1382	6.35679		12.1292	5.61149
	12.1389	6.35651		12.1299	5.61272
	12.1396	6.35579		12.1305	5.61225
	12.1403	6.35405		12.1312	5.61067
	12.1411	6.35252		12.1319	5.61357
	12.1418	6.35296		12.1325	5.61366
	12.1425	6.35454		12.1332	5.61224
	12.1432	6.35314		12.1338	5.612
	12.1439	6.35313		12.1345	5.61283
	12.1446	6.35445		12.1352	5.61219
	12.1453	6.35694		12.1358	5.61067
	12.146	6.35689		12.1365	5.613
	12.1467	6.35707		12.1371	5.61547
	12.1474	6.35964		12.1378	5.61461
	12.1481	6.36187		12.1385	5.61531
	12.1488	6.36377		12.1391	5.61813
	12.1495	6.36554		12.1398	5.62061
	12.1502	6.36639		12.1404	5.62009
	12.151	6.36874		12.1411	5.61964
	12.1517	6.36805		12.1418	5.61945
	12.1524	6.36851		12.1424	5.61936
	12.1531	6.36977		12.1431	5.61959
	12.1538	6.36869		12.1438	5.61818
	12.1545	6.3724		12.1444	5.61746
	12.1552	6.37294		12.1451	5.6178
	12.1559	6.37261		12.1457	5.61923
	12.1566	6.37236		12.1464	5.62105
	12.1573	6.37131		12.1471	5.62189
	12.158	6.37082		12.1477	5.62205
	12.1587	6.36796		12.1484	5.62205
	12.1594	6.36595		12.149	5.6225
	12.1601	6.36454		12.1497	5.62176
	12.1609	6.36421		12.1504	5.62109
	12.1616	6.36464		12.151	5.62086
	12.1623	6.36755		12.1517	5.62125
	12.163	6.37023		12.1524	5.62106
	12.1637	6.3741		12.153	5.62073
	12.1644	6.37774		12.1537	5.62243
	12.1651	6.37986		12.1543	5.62396
	12.1658	6.38032		12.155	5.62477
	12.1665	6.37875		12.1557	5.62668
	12.1672	6.37927		12.1563	5.62899
	12.1679	6.37745		12.157	5.63077
	12.1686	6.37725		12.1576	5.62992
	12.1693	6.37829		12.1583	5.62722
	12.17	6.38144		12.159	5.6242
	12.1708	6.38378		12.1596	5.61979
	12.1715	6.38612		12.1603	5.61755
	12.1722	6.3883		12.1609	5.61682
	12.1729	6.3904		12.1616	5.61915
	12.1736	6.38832		12.1623	5.62063
	12.1743	6.38829		12.1629	5.61975
	12.175	6.38816		12.1636	5.62153
	12.1757	6.38772		12.1643	5.62334
	12.1764	6.38806		12.1649	5.62719
	12.1771	6.38834		12.1656	5.62683
	12.1778	6.3941		12.1662	5.6269
	12.1785	6.39524		12.1669	5.62882
	12.1792	6.39615		12.1676	5.63073
	12.1799	6.39645		12.1682	5.63264
	12.1807	6.39884		12.1689	5.63261
	12.1814	6.40006		12.1695	5.63312
	12.1821	6.39877		12.1702	5.63232
	12.1828	6.39789		12.1709	5.63056
	12.1835	6.39902		12.1715	5.63253
	12.1842	6.40082		12.1722	5.6305
	12.1849	6.40077		12.1728	5.62882
	12.1856	6.40285		12.1735	5.62736
	12.1863	6.4048		12.1742	5.62868
	12.187	6.40515		12.1748	5.63052
	12.1877	6.40448		12.1755	5.63098
	12.1884	6.40478		12.1762	5.62965
	12.1891	6.40284		12.1768	5.63091
	12.1899	6.40057		12.1775	5.63308
	12.1906	6.40121		12.1781	5.63178
	12.1913	6.40211		12.1788	5.62966
	12.192	6.40394		12.1795	5.62891
	12.1927	6.40589		12.1801	5.62623
	12.1934	6.40847		12.1808	5.62772
	12.1941	6.4112		12.1814	5.62779
	12.1948	6.41336		12.1821	5.62658
	12.1955	6.41334		12.1828	5.62653
	12.1962	6.41463		12.1834	5.62673
	12.1969	6.41727		12.1841	5.62988
	12.1976	6.42009		12.1847	5.63174
	12.1983	6.41789		12.1854	5.6322
	12.199	6.41919		12.1861	5.63267
	12.1998	6.42242		12.1867	5.63507
	12.2005	6.42421		12.1874	5.63481
	12.2012	6.42075		12.1881	5.63239
	12.2019	6.42172		12.1887	5.63375
	12.2026	6.42272		12.1894	5.63083
	12.2033	6.42447		12.19	5.63021
	12.204	6.42308		12.1907	5.63004
	12.2047	6.42186		12.1914	5.63022
	12.2054	6.42378		12.192	5.6335
	12.2061	6.42582		12.1927	5.63401
	12.2068	6.42625		12.1933	5.6361
	12.2075	6.42817		12.194	5.63802
	12.2082	6.43018		12.1947	5.6384
	12.2089	6.43318		12.1953	5.63912
	12.2097	6.43346		12.196	5.63603
	12.2104	6.43442		12.1966	5.63368
	12.2111	6.43429		12.1973	5.63268
	12.2118	6.43428		12.198	5.63545
	12.2125	6.43249		12.1986	5.63498
	12.2132	6.43067		12.1993	5.6354
	12.2139	6.4315		12.2	5.63749
	12.2146	6.43333		12.2006	5.63711
	12.2153	6.43647		12.2013	5.63733
	12.216	6.43987		12.2019	5.63567
	12.2167	6.44276		12.2026	5.635
	12.2174	6.44654		12.2033	5.63398
	12.2181	6.4501		12.2039	5.63733
	12.2188	6.45162		12.2046	5.63793
	12.2196	6.45009		12.2052	5.63749
	12.2203	6.45088		12.2059	5.63867
	12.221	6.4503		12.2066	5.63997
	12.2217	6.44888		12.2072	5.6399
	12.2224	6.44977		12.2079	5.63828
	12.2231	6.44807		12.2085	5.63886
	12.2238	6.45156		12.2092	5.63781
	12.2245	6.45177		12.2099	5.63702
	12.2252	6.45268		12.2105	5.63743
	12.2259	6.45668		12.2112	5.6389
	12.2266	6.45729		12.2119	5.63855
	12.2273	6.45775		12.2125	5.6388
	12.228	6.45839		12.2132	5.64011
	12.2287	6.46019		12.2138	5.64248
	12.2295	6.46164		12.2145	5.64322
	12.2302	6.46352		12.2152	5.6424
	12.2309	6.4636		12.2158	5.64285
	12.2316	6.46504		12.2165	5.6418
	12.2323	6.46638		12.2171	5.64013
	12.233	6.4677		12.2178	5.63875
	12.2337	6.471		12.2185	5.63853
	12.2344	6.47354		12.2191	5.63825
	12.2351	6.4779		12.2198	5.63722
	12.2358	6.47993		12.2204	5.63648
	12.2365	6.48086		12.2211	5.63623
	12.2372	6.48059		12.2218	5.63802
	12.2379	6.47947		12.2224	5.64068
	12.2386	6.47874		12.2231	5.64258
	12.2394	6.47885		12.2238	5.64306
	12.2401	6.48105		12.2244	5.64278
	12.2408	6.48317		12.2251	5.64394
	12.2415	6.48525		12.2257	5.64392
	12.2422	6.48893		12.2264	5.64156
	12.2429	6.49286		12.2271	5.64033
	12.2436	6.49447		12.2277	5.63974
	12.2443	6.49461		12.2284	5.63846
	12.245	6.49762		12.229	5.63751
	12.2457	6.49602		12.2297	5.63692
	12.2464	6.49657		12.2304	5.6375
	12.2471	6.49598		12.231	5.6388
	12.2478	6.49873		12.2317	5.63975
	12.2485	6.50328		12.2323	5.64096
	12.2493	6.50709		12.233	5.64275
	12.25	6.50991		12.2337	5.64427
	12.2507	6.51035		12.2343	5.64483
	12.2514	6.51135		12.235	5.6462
	12.2521	6.51044		12.2357	5.64645
	12.2528	6.51043		12.2363	5.64492
	12.2535	6.51236		12.237	5.64699
	12.2542	6.51404		12.2376	5.65127
	12.2549	6.51527		12.2383	5.65229
	12.2556	6.51981		12.239	5.65382
	12.2563	6.51877		12.2396	5.65521
	12.257	6.51867		12.2403	5.65891
	12.2577	6.51925		12.2409	5.66047
	12.2585	6.52184		12.2416	5.65884
	12.2592	6.5222		12.2423	5.65724
	12.2599	6.52274		12.2429	5.65501
	12.2606	6.52513		12.2436	5.65258
	12.2613	6.52837		12.2442	5.65048
	12.262	6.52907		12.2449	5.64982
	12.2627	6.52924		12.2456	5.64997
	12.2634	6.53088		12.2462	5.64936
	12.2641	6.53533		12.2469	5.65074
	12.2648	6.53923		12.2476	5.65287
	12.2655	6.54146		12.2482	5.65406
	12.2662	6.54616		12.2489	5.65559
	12.2669	6.5496		12.2495	5.65412
	12.2676	6.5491		12.2502	5.65011
	12.2684	6.54976		12.2509	5.65151
	12.2691	6.54937		12.2515	5.65012
	12.2698	6.55115		12.2522	5.64946
	12.2705	6.5515		12.2528	5.65088
	12.2712	6.55213		12.2535	5.65243
	12.2719	6.55386		12.2542	5.65815
	12.2726	6.55791		12.2548	5.65973
	12.2733	6.56155		12.2555	5.66212
	12.274	6.5628		12.2561	5.66221
	12.2747	6.56352		12.2568	5.66613
	12.2754	6.56808		12.2575	5.66514
	12.2761	6.57262		12.2581	5.66235
	12.2768	6.5742		12.2588	5.66387
	12.2775	6.57461		12.2595	5.66089
	12.2783	6.5765		12.2601	5.66362
	12.279	6.58197		12.2608	5.66224
	12.2797	6.58261		12.2614	5.6621
	12.2804	6.5833		12.2621	5.66454
	12.2811	6.58564		12.2628	5.66121
	12.2818	6.58784		12.2634	5.6628
	12.2825	6.59275		12.2641	5.66371
	12.2832	6.59412		12.2647	5.66167
	12.2839	6.59634		12.2654	5.66518
	12.2846	6.59811		12.2661	5.66706
	12.2853	6.60098		12.2667	5.66784
	12.286	6.60389		12.2674	5.66717
	12.2867	6.60564		12.268	5.66499
	12.2874	6.60497		12.2687	5.66509
	12.2882	6.60653		12.2694	5.66416
	12.2889	6.60788		12.27	5.66098
	12.2896	6.61066		12.2707	5.65998
	12.2903	6.61261		12.2714	5.66419
	12.291	6.61643		12.272	5.66476
	12.2917	6.62471		12.2727	5.66698
	12.2924	6.62725		12.2733	5.66815
	12.2931	6.63298		12.274	5.66732
	12.2938	6.63326		12.2747	5.66919
	12.2945	6.63825		12.2753	5.66854
	12.2952	6.64057		12.276	5.66697
	12.2959	6.64475		12.2766	5.66455
	12.2966	6.64898		12.2773	5.66411
	12.2973	6.65399		12.278	5.66254
	12.2981	6.65728		12.2786	5.66259
	12.2988	6.65928		12.2793	5.66131
	12.2995	6.66173		12.2799	5.663
	12.3002	6.66212		12.2806	5.66524
	12.3009	6.66282		12.2813	5.66475
	12.3016	6.66473		12.2819	5.66756
	12.3023	6.66837		12.2826	5.66881
	12.303	6.6701		12.2833	5.67256
	12.3037	6.67276		12.2839	5.67586
	12.3044	6.67644		12.2846	5.67657
	12.3051	6.68021		12.2852	5.67776
	12.3058	6.68182		12.2859	5.67798
	12.3065	6.68444		12.2866	5.67764
	12.3073	6.68898		12.2872	5.67668
	12.308	6.69221		12.2879	5.67461
	12.3087	6.69607		12.2885	5.67495
	12.3094	6.69953		12.2892	5.67629
	12.3101	6.70218		12.2899	5.67858
	12.3108	6.70624		12.2905	5.67759
	12.3115	6.70898		12.2912	5.67708
	12.3122	6.71104		12.2919	5.67778
	12.3129	6.714		12.2925	5.67821
	12.3136	6.71629		12.2932	5.67733
	12.3143	6.71908		12.2938	5.67438
	12.315	6.72171		12.2945	5.6753
	12.3157	6.72389		12.2952	5.67444
	12.3164	6.731		12.2958	5.67562
	12.3172	6.73583		12.2965	5.6775
	12.3179	6.74032		12.2971	5.67837
	12.3186	6.74397		12.2978	5.67788
	12.3193	6.74795		12.2985	5.67768
	12.32	6.74944		12.2991	5.67868
	12.3207	6.75003		12.2998	5.68098
	12.3214	6.75319		12.3004	5.68217
	12.3221	6.75706		12.3011	5.68252
	12.3228	6.7592		12.3018	5.68388
	12.3235	6.76218		12.3024	5.68348
	12.3242	6.76624		12.3031	5.68244
	12.3249	6.77113		12.3038	5.68186
	12.3256	6.77406		12.3044	5.68019
	12.3263	6.77615		12.3051	5.67982
	12.3271	6.77963		12.3057	5.67928
	12.3278	6.78451		12.3064	5.68014
	12.3285	6.78617		12.3071	5.68353
	12.3292	6.7887		12.3077	5.68502
	12.3299	6.79192		12.3084	5.68549
	12.3306	6.79366		12.309	5.68651
	12.3313	6.79595		12.3097	5.68935
	12.332	6.80014		12.3104	5.69154
	12.3327	6.80617		12.311	5.69166
	12.3334	6.811		12.3117	5.69169
	12.3341	6.81728		12.3123	5.69381
	12.3348	6.82359		12.313	5.69438
	12.3355	6.82798		12.3137	5.69126
	12.3362	6.8297		12.3143	5.68837
	12.337	6.83212		12.315	5.68668
	12.3377	6.83781		12.3157	5.68533
	12.3384	6.83637		12.3163	5.68459
	12.3391	6.84036		12.317	5.68634
	12.3398	6.84484		12.3176	5.68858
	12.3405	6.85149		12.3183	5.6913
	12.3412	6.85398		12.319	5.6942
	12.3419	6.85385		12.3196	5.69391
	12.3426	6.85844		12.3203	5.69247
	12.3433	6.86137		12.3209	5.69147
	12.344	6.8654		12.3216	5.69046
	12.3447	6.86971		12.3223	5.68917
	12.3454	6.87518		12.3229	5.68699
	12.3461	6.87946		12.3236	5.6891
	12.3469	6.88201		12.3242	5.69275
	12.3476	6.88507		12.3249	5.6959
	12.3483	6.88953		12.3256	5.69985
	12.349	6.89235		12.3262	5.69903
	12.3497	6.89901		12.3269	5.70099
	12.3504	6.90495		12.3276	5.70329
	12.3511	6.90657		12.3282	5.70135
	12.3518	6.91116		12.3289	5.69791
	12.3525	6.91437		12.3295	5.69412
	12.3532	6.91886		12.3302	5.69758
	12.3539	6.92293		12.3309	5.70115
	12.3546	6.92437		12.3315	5.70143
	12.3553	6.9277		12.3322	5.70435
	12.356	6.92942		12.3328	5.70857
	12.3568	6.9306		12.3335	5.7101
	12.3575	6.93214		12.3342	5.71043
	12.3582	6.93579		12.3348	5.7093
	12.3589	6.94148		12.3355	5.7118
	12.3596	6.9471		12.3361	5.716
	12.3603	6.95091		12.3368	5.71148
	12.361	6.95507		12.3375	5.7103
	12.3617	6.96009		12.3381	5.71233
	12.3624	6.96357		12.3388	5.71211
	12.3631	6.96692		12.3395	5.70837
	12.3638	6.97216		12.3401	5.70566
	12.3645	6.97754		12.3408	5.70474
	12.3652	6.97999		12.3414	5.70566
	12.366	6.98249		12.3421	5.70422
	12.3667	6.98788		12.3428	5.70892
	12.3674	6.99135		12.3434	5.70873
	12.3681	6.99447		12.3441	5.70933
	12.3688	6.99551		12.3447	5.71276
	12.3695	6.99895		12.3454	5.71252
	12.3702	7.00141		12.3461	5.71378
	12.3709	7.00519		12.3467	5.7109
	12.3716	7.00965		12.3474	5.70948
	12.3723	7.01453		12.348	5.71112
	12.373	7.02144		12.3487	5.70968
	12.3737	7.02566		12.3494	5.70896
	12.3744	7.03286		12.35	5.71049
	12.3751	7.03736		12.3507	5.71477
	12.3759	7.04055		12.3514	5.71753
	12.3766	7.04429		12.352	5.72004
	12.3773	7.0476		12.3527	5.72256
	12.378	7.05325		12.3533	5.72248
	12.3787	7.05803		12.354	5.72271
	12.3794	7.06215		12.3547	5.72187
	12.3801	7.06601		12.3553	5.71892
	12.3808	7.07202		12.356	5.71919
	12.3815	7.07679		12.3566	5.71865
	12.3822	7.08021		12.3573	5.72067
	12.3829	7.08266		12.358	5.72082
	12.3836	7.08521		12.3586	5.72116
	12.3843	7.08851		12.3593	5.72141
	12.385	7.09071		12.3599	5.72552
	12.3858	7.09152		12.3606	5.72789
	12.3865	7.09509		12.3613	5.726
	12.3872	7.09892		12.3619	5.72423
	12.3879	7.10441		12.3626	5.72614
	12.3886	7.10741		12.3633	5.72444
	12.3893	7.11093		12.3639	5.72289
	12.39	7.11543		12.3646	5.72202
	12.3907	7.12049		12.3652	5.72378
	12.3914	7.12532		12.3659	5.72454
	12.3921	7.12852		12.3666	5.72457
	12.3928	7.13442		12.3672	5.72529
	12.3935	7.14009		12.3679	5.7284
	12.3942	7.14581		12.3685	5.73059
	12.3949	7.14789		12.3692	5.73054
	12.3957	7.14816		12.3699	5.73143
	12.3964	7.15219		12.3705	5.73394
	12.3971	7.15341		12.3712	5.73597
	12.3978	7.15742		12.3718	5.73487
	12.3985	7.16294		12.3725	5.73316
	12.3992	7.16766		12.3732	5.73249
	12.3999	7.17322		12.3738	5.73344
	12.4006	7.17544		12.3745	5.73306
	12.4013	7.1789		12.3752	5.73207
	12.402	7.18118		12.3758	5.73355
	12.4027	7.18408		12.3765	5.73763
	12.4034	7.18981		12.3771	5.74179
	12.4041	7.19694		12.3778	5.74279
	12.4048	7.20331		12.3785	5.74448
	12.4056	7.20909		12.3791	5.74784
	12.4063	7.21415		12.3798	5.74838
	12.407	7.21823		12.3804	5.74652
	12.4077	7.2196		12.3811	5.74556
	12.4084	7.21961		12.3818	5.74552
	12.4091	7.22229		12.3824	5.74567
	12.4098	7.2259		12.3831	5.74602
	12.4105	7.22758		12.3837	5.74728
	12.4112	7.2301		12.3844	5.74997
	12.4119	7.23391		12.3851	5.7496
	12.4126	7.23919		12.3857	5.74659
	12.4133	7.24298		12.3864	5.74521
	12.414	7.24622		12.3871	5.74345
	12.4147	7.24927		12.3877	5.74152
	12.4155	7.25318		12.3884	5.74043
	12.4162	7.25796		12.389	5.73967
	12.4169	7.26223		12.3897	5.74225
	12.4176	7.26847		12.3904	5.74556
	12.4183	7.27426		12.391	5.74601
	12.419	7.27759		12.3917	5.74617
	12.4197	7.28156		12.3923	5.74768
	12.4204	7.28327		12.393	5.74882
	12.4211	7.28473		12.3937	5.74761
	12.4218	7.2877		12.3943	5.74687
	12.4225	7.29126		12.395	5.74817
	12.4232	7.29588		12.3956	5.75067
	12.4239	7.29879		12.3963	5.75382
	12.4247	7.3045		12.397	5.75633
	12.4254	7.30981		12.3976	5.7582
	12.4261	7.31435		12.3983	5.75923
	12.4268	7.31754		12.399	5.75822
	12.4275	7.32101		12.3996	5.75779
	12.4282	7.32764		12.4003	5.75854
	12.4289	7.3347		12.4009	5.75801
	12.4296	7.33831		12.4016	5.75956
	12.4303	7.34056		12.4023	5.75973
	12.431	7.34412		12.4029	5.75814
	12.4317	7.35054		12.4036	5.75778
	12.4324	7.35073		12.4042	5.75784
	12.4331	7.35278		12.4049	5.76041
	12.4338	7.35376		12.4056	5.7609
	12.4346	7.35671		12.4062	5.76179
	12.4353	7.35889		12.4069	5.76185
	12.436	7.36095		12.4075	5.76509
	12.4367	7.36416		12.4082	5.76816
	12.4374	7.36856		12.4089	5.76868
	12.4381	7.37465		12.4095	5.76805
	12.4388	7.37852		12.4102	5.76774
	12.4395	7.38382		12.4109	5.76912
	12.4402	7.38962		12.4115	5.77114
	12.4409	7.39493		12.4122	5.76894
	12.4416	7.39647		12.4128	5.76815
	12.4423	7.40158		12.4135	5.7686
	12.443	7.40516		12.4142	5.76986
	12.4437	7.40698		12.4148	5.77186
	12.4445	7.40763		12.4155	5.77238
	12.4452	7.41036		12.4161	5.77599
	12.4459	7.41507		12.4168	5.77512
	12.4466	7.41847		12.4175	5.77782
	12.4473	7.42266		12.4181	5.77812
	12.448	7.42985		12.4188	5.77836
	12.4487	7.43735		12.4194	5.77879
	12.4494	7.44144		12.4201	5.77934
	12.4501	7.44491		12.4208	5.7793
	12.4508	7.45007		12.4214	5.77891
	12.4515	7.45271		12.4221	5.78156
	12.4522	7.45424		12.4228	5.78135
	12.4529	7.45648		12.4234	5.78496
	12.4536	7.46086		12.4241	5.7842
	12.4544	7.46465		12.4247	5.7823
	12.4551	7.46842		12.4254	5.78257
	12.4558	7.47263		12.4261	5.78307
	12.4565	7.47984		12.4267	5.78842
	12.4572	7.48283		12.4274	5.78915
	12.4579	7.48537		12.428	5.78974
	12.4586	7.48632		12.4287	5.79286
	12.4593	7.48888		12.4294	5.79456
	12.46	7.49223		12.43	5.79721
	12.4607	7.49522		12.4307	5.7975
	12.4614	7.49811		12.4314	5.79618
	12.4621	7.50117		12.432	5.79629
	12.4628	7.50524		12.4327	5.79658
	12.4635	7.51021		12.4333	5.79817
	12.4643	7.51422		12.434	5.79992
	12.465	7.51833		12.4347	5.7976
	12.4657	7.52086		12.4353	5.79944
	12.4664	7.52576		12.436	5.80143
	12.4671	7.53122		12.4366	5.80147
	12.4678	7.53316		12.4373	5.80313
	12.4685	7.53565		12.438	5.80152
	12.4692	7.53747		12.4386	5.80371
	12.4699	7.54066		12.4393	5.80567
	12.4706	7.54573		12.4399	5.80457
	12.4713	7.5493		12.4406	5.80747
	12.472	7.55333		12.4413	5.80868
	12.4727	7.55886		12.4419	5.80912
	12.4735	7.56356		12.4426	5.81031
	12.4742	7.56737		12.4433	5.81394
	12.4749	7.57103		12.4439	5.81686
	12.4756	7.57626		12.4446	5.81896
	12.4763	7.58004		12.4452	5.82141
	12.477	7.58179		12.4459	5.82015
	12.4777	7.58486		12.4466	5.81779
	12.4784	7.58763		12.4472	5.81704
	12.4791	7.59272		12.4479	5.81576
	12.4798	7.59375		12.4485	5.81563
	12.4805	7.59548		12.4492	5.813
	12.4812	7.59902		12.4499	5.81366
	12.4819	7.60284		12.4505	5.81702
	12.4826	7.60753		12.4512	5.82157
	12.4834	7.61066		12.4518	5.82261
	12.4841	7.61395		12.4525	5.82515
	12.4848	7.61775		12.4532	5.82694
	12.4855	7.62156		12.4538	5.83001
	12.4862	7.62321		12.4545	5.83267
	12.4869	7.62647		12.4552	5.83205
	12.4876	7.63022		12.4558	5.832
	12.4883	7.63619		12.4565	5.83336
	12.489	7.64112		12.4571	5.83181
	12.4897	7.64468		12.4578	5.83065
	12.4904	7.65052		12.4585	5.83033
	12.4911	7.65482		12.4591	5.82916
	12.4918	7.6606		12.4598	5.83037
	12.4925	7.66347		12.4604	5.83183
	12.4933	7.66609		12.4611	5.83251
	12.494	7.67418		12.4618	5.83313
	12.4947	7.67854		12.4624	5.8327
	12.4954	7.6819		12.4631	5.83299
	12.4961	7.68682		12.4637	5.83324
	12.4968	7.69299		12.4644	5.83365
	12.4975	7.6983		12.4651	5.83605
	12.4982	7.70164		12.4657	5.83997
	12.4989	7.70569		12.4664	5.84287
	12.4996	7.71028		12.4671	5.84498
	12.5003	7.71289		12.4677	5.84672
	12.501	7.71584		12.4684	5.84587
	12.5017	7.7164		12.469	5.84556
	12.5024	7.7182		12.4697	5.8449
	12.5032	7.71915		12.4704	5.84298
	12.5039	7.72114		12.471	5.84214
	12.5046	7.72394		12.4717	5.84386
	12.5053	7.72601		12.4723	5.84682
	12.506	7.7274		12.473	5.84834
	12.5067	7.73069		12.4737	5.84873
	12.5074	7.73551		12.4743	5.85084
	12.5081	7.74065		12.475	5.8528
	12.5088	7.74533		12.4756	5.85199
	12.5095	7.7494		12.4763	5.85055
	12.5102	7.75427		12.477	5.85003
	12.5109	7.75641		12.4776	5.84947
	12.5116	7.75921		12.4783	5.84907
	12.5123	7.76329		12.479	5.84952
	12.5131	7.7645		12.4796	5.84995
	12.5138	7.76529		12.4803	5.85092
	12.5145	7.77245		12.4809	5.85328
	12.5152	7.77779		12.4816	5.85693
	12.5159	7.78088		12.4823	5.85716
	12.5166	7.78344		12.4829	5.85903
	12.5173	7.78956		12.4836	5.86183
	12.518	7.79438		12.4842	5.86282
	12.5187	7.79785		12.4849	5.86336
	12.5194	7.80322		12.4856	5.86361
	12.5201	7.80925		12.4862	5.8637
	12.5208	7.8132		12.4869	5.86392
	12.5215	7.81305		12.4875	5.86378
	12.5222	7.81876		12.4882	5.86299
	12.523	7.82104		12.4889	5.86442
	12.5237	7.82269		12.4895	5.8667
	12.5244	7.82569		12.4902	5.86896
	12.5251	7.8294		12.4909	5.8692
	12.5258	7.83454		12.4915	5.87107
	12.5265	7.83925		12.4922	5.87497
	12.5272	7.84356		12.4928	5.87474
	12.5279	7.84605		12.4935	5.87294
	12.5286	7.85076		12.4942	5.87195
	12.5293	7.856		12.4948	5.87198
	12.53	7.85935		12.4955	5.87221
	12.5307	7.86144		12.4961	5.87246
	12.5314	7.86486		12.4968	5.87479
	12.5322	7.86988		12.4975	5.87622
	12.5329	7.873		12.4981	5.87905
	12.5336	7.87753		12.4988	5.88187
	12.5343	7.87922		12.4994	5.88385
	12.535	7.88204		12.5001	5.88779
	12.5357	7.88685		12.5008	5.88943
	12.5364	7.88824		12.5014	5.89052
	12.5371	7.891		12.5021	5.89316
	12.5378	7.89206		12.5028	5.89127
	12.5385	7.89764		12.5034	5.89079
	12.5392	7.903		12.5041	5.89361
	12.5399	7.9063		12.5047	5.89417
	12.5406	7.91024		12.5054	5.89559
	12.5413	7.9151		12.5061	5.89393
	12.5421	7.91598		12.5067	5.89571
	12.5428	7.91714		12.5074	5.89481
	12.5435	7.91906		12.508	5.89257
	12.5442	7.92239		12.5087	5.89075
	12.5449	7.92474		12.5094	5.88968
	12.5456	7.93007		12.51	5.88971
	12.5463	7.93796		12.5107	5.89008
	12.547	7.94564		12.5113	5.8906
	12.5477	7.95038		12.512	5.89421
	12.5484	7.95565		12.5127	5.8977
	12.5491	7.96016		12.5133	5.9036
	12.5498	7.96421		12.514	5.90524
	12.5505	7.96966		12.5147	5.90789
	12.5512	7.97501		12.5153	5.91036
	12.552	7.97884		12.516	5.90975
	12.5527	7.97939		12.5166	5.90991
	12.5534	7.98266		12.5173	5.91044
	12.5541	7.98787		12.518	5.91085
	12.5548	7.99036		12.5186	5.91278
	12.5555	7.99173		12.5193	5.91516
	12.5562	7.99582		12.5199	5.91576
	12.5569	8.00338		12.5206	5.91715
	12.5576	8.00762		12.5213	5.91667
	12.5583	8.01027		12.5219	5.91609
	12.559	8.0149		12.5226	5.91711
	12.5597	8.02139		12.5232	5.91584
	12.5604	8.02836		12.5239	5.91721
	12.5611	8.02978		12.5246	5.91908
	12.5619	8.03312		12.5252	5.92117
	12.5626	8.03843		12.5259	5.92212
	12.5633	8.03917		12.5266	5.92335
	12.564	8.03821		12.5272	5.92441
	12.5647	8.03956		12.5279	5.92308
	12.5654	8.04339		12.5285	5.92375
	12.5661	8.04679		12.5292	5.9254
	12.5668	8.05031		12.5299	5.92837
	12.5675	8.05412		12.5305	5.92997
	12.5682	8.05854		12.5312	5.93213
	12.5689	8.06335		12.5318	5.93659
	12.5696	8.0687		12.5325	5.93941
	12.5703	8.07386		12.5332	5.93945
	12.571	8.0776		12.5338	5.93798
	12.5718	8.08483		12.5345	5.93821
	12.5725	8.09031		12.5351	5.9371
	12.5732	8.0949		12.5358	5.93515
	12.5739	8.09894		12.5365	5.93367
	12.5746	8.10198		12.5371	5.93481
	12.5753	8.10662		12.5378	5.93755
	12.576	8.11116		12.5385	5.93866
	12.5767	8.11416		12.5391	5.941
	12.5774	8.11801		12.5398	5.94429
	12.5781	8.1217		12.5404	5.94813
	12.5788	8.12361		12.5411	5.95113
	12.5795	8.12476		12.5418	5.95096
	12.5802	8.12802		12.5424	5.95298
	12.5809	8.13278		12.5431	5.95509
	12.5817	8.13963		12.5437	5.95567
	12.5824	8.14358		12.5444	5.95776
	12.5831	8.14919		12.5451	5.95938
	12.5838	8.15793		12.5457	5.95922
	12.5845	8.16203		12.5464	5.95815
	12.5852	8.16796		12.547	5.959
	12.5859	8.16961		12.5477	5.96
	12.5866	8.17337		12.5484	5.96018
	12.5873	8.17786		12.549	5.96055
	12.588	8.18113		12.5497	5.9605
	12.5887	8.18444		12.5504	5.96302
	12.5894	8.18762		12.551	5.96441
	12.5901	8.19103		12.5517	5.96387
	12.5909	8.19631		12.5523	5.96514
	12.5916	8.20234		12.553	5.96563
	12.5923	8.20558		12.5537	5.96669
	12.593	8.2095		12.5543	5.96862
	12.5937	8.21359		12.555	5.96922
	12.5944	8.21587		12.5556	5.96952
	12.5951	8.22199		12.5563	5.97087
	12.5958	8.22394		12.557	5.97242
	12.5965	8.22835		12.5576	5.97547
	12.5972	8.23177		12.5583	5.97644
	12.5979	8.24072		12.5589	5.97729
	12.5986	8.24707		12.5596	5.98099
	12.5993	8.25064		12.5603	5.9834
	12.6	8.25466		12.5609	5.98477
	12.6008	8.26032		12.5616	5.98341
	12.6015	8.26559		12.5623	5.98311
	12.6022	8.26763		12.5629	5.98538
	12.6029	8.27034		12.5636	5.98682
	12.6036	8.27537		12.5642	5.98579
	12.6043	8.27702		12.5649	5.9838
	12.605	8.27651		12.5656	5.9855
	12.6057	8.28117		12.5662	5.9884
	12.6064	8.28711		12.5669	5.98992
	12.6071	8.29109		12.5675	5.98859
	12.6078	8.29651		12.5682	5.98881
	12.6085	8.30386		12.5689	5.99072
	12.6092	8.31015		12.5695	5.99164
	12.6099	8.31592		12.5702	5.99242
	12.6107	8.32136		12.5708	5.99295
	12.6114	8.32483		12.5715	5.9962
	12.6121	8.32631		12.5722	5.99878
	12.6128	8.33006		12.5728	6.0015
	12.6135	8.33505		12.5735	6.00449
	12.6142	8.33732		12.5742	6.00633
	12.6149	8.33888		12.5748	6.00846
	12.6156	8.34382		12.5755	6.00618
	12.6163	8.35123		12.5761	6.00622
	12.617	8.35521		12.5768	6.00607
	12.6177	8.35925		12.5775	6.00376
	12.6184	8.36734		12.5781	6.00769
	12.6191	8.37471		12.5788	6.00509
	12.6198	8.38039		12.5794	6.007
	12.6206	8.38476		12.5801	6.00396
	12.6213	8.38818		12.5808	6.00525
	12.622	8.39218		12.5814	6.00685
	12.6227	8.39422		12.5821	6.00768
	12.6234	8.39851		12.5828	6.0095
	12.6241	8.40332		12.5834	6.00995
	12.6248	8.40699		12.5841	6.01384
	12.6255	8.41139		12.5847	6.01297
	12.6262	8.41542		12.5854	6.01549
	12.6269	8.42083		12.5861	6.01679
	12.6276	8.42519		12.5867	6.0169
	12.6283	8.4291		12.5874	6.01558
	12.629	8.43719		12.588	6.01668
	12.6297	8.44531		12.5887	6.01658
	12.6305	8.4527		12.5894	6.01483
	12.6312	8.4555		12.59	6.01617
	12.6319	8.45823		12.5907	6.01771
	12.6326	8.46197		12.5913	6.02288
	12.6333	8.46623		12.592	6.0275
	12.634	8.471		12.5927	6.03109
	12.6347	8.4763		12.5933	6.03803
	12.6354	8.48424		12.594	6.03723
	12.6361	8.49315		12.5947	6.03938
	12.6368	8.5028		12.5953	6.03707
	12.6375	8.50856		12.596	6.03579
	12.6382	8.51242		12.5966	6.03563
	12.6389	8.51904		12.5973	6.03742
	12.6396	8.52196		12.598	6.03841
	12.6404	8.52668		12.5986	6.04109
	12.6411	8.53227		12.5993	6.04535
	12.6418	8.53782		12.5999	6.04759
	12.6425	8.54532		12.6006	6.04944
	12.6432	8.55139		12.6013	6.04983
	12.6439	8.55709		12.6019	6.04974
	12.6446	8.56082		12.6026	6.05165
	12.6453	8.56631		12.6032	6.05245
	12.646	8.57308		12.6039	6.05138
	12.6467	8.57806		12.6046	6.05202
	12.6474	8.58271		12.6052	6.05232
	12.6481	8.58767		12.6059	6.05264
	12.6488	8.59208		12.6066	6.05162
	12.6496	8.59835		12.6072	6.05179
	12.6503	8.60088		12.6079	6.05571
	12.651	8.60483		12.6085	6.05699
	12.6517	8.60949		12.6092	6.0589
	12.6524	8.62096		12.6099	6.06161
	12.6531	8.6271		12.6105	6.06639
	12.6538	8.63288		12.6112	6.06913
	12.6545	8.64056		12.6118	6.06999
	12.6552	8.64426		12.6125	6.06863
	12.6559	8.64943		12.6132	6.06744
	12.6566	8.65057		12.6138	6.06717
	12.6573	8.65415		12.6145	6.06653
	12.658	8.65836		12.6151	6.06377
	12.6587	8.66601		12.6158	6.06483
	12.6595	8.67292		12.6165	6.06609
	12.6602	8.67779		12.6171	6.06751
	12.6609	8.68287		12.6178	6.06893
	12.6616	8.69068		12.6185	6.07055
	12.6623	8.69735		12.6191	6.07281
	12.663	8.70258		12.6198	6.0749
	12.6637	8.70738		12.6204	6.0753
	12.6644	8.71357		12.6211	6.07583
	12.6651	8.71759		12.6218	6.07603
	12.6658	8.72418		12.6224	6.07554
	12.6665	8.73212		12.6231	6.0766
	12.6672	8.73882		12.6237	6.07896
	12.6679	8.7464		12.6244	6.08042
	12.6686	8.75326		12.6251	6.08236
	12.6694	8.76135		12.6257	6.085
	12.6701	8.7672		12.6264	6.08739
	12.6708	8.77346		12.627	6.08898
	12.6715	8.77963		12.6277	6.08824
	12.6722	8.78854		12.6284	6.08757
	12.6729	8.79634		12.629	6.08814
	12.6736	8.80424		12.6297	6.08936
	12.6743	8.81066		12.6304	6.09061
	12.675	8.81558		12.631	6.09155
	12.6757	8.82507		12.6317	6.09101
	12.6764	8.83304		12.6323	6.09017
	12.6771	8.84047		12.633	6.0894
	12.6778	8.84597		12.6337	6.09124
	12.6785	8.85176		12.6343	6.09343
	12.6793	8.85884		12.635	6.09509
	12.68	8.86126		12.6356	6.09816
	12.6807	8.8655		12.6363	6.10254
	12.6814	8.87254		12.637	6.10471
	12.6821	8.8821		12.6376	6.10781
	12.6828	8.88732		12.6383	6.10918
	12.6835	8.89235		12.6389	6.10721
	12.6842	8.8987		12.6396	6.10691
	12.6849	8.90545		12.6403	6.10824
	12.6856	8.9109		12.6409	6.111
	12.6863	8.91512		12.6416	6.11206
	12.687	8.92521		12.6423	6.11413
	12.6877	8.93096		12.6429	6.11846
	12.6884	8.938		12.6436	6.12056
	12.6892	8.94361		12.6442	6.12164
	12.6899	8.95057		12.6449	6.12515
	12.6906	8.95922		12.6456	6.12393
	12.6913	8.96656		12.6462	6.12383
	12.692	8.97583		12.6469	6.12101
	12.6927	8.98563		12.6475	6.121
	12.6934	8.99432		12.6482	6.12154
	12.6941	9.0013		12.6489	6.12054
	12.6948	9.00803		12.6495	6.12178
	12.6955	9.0164		12.6502	6.12472
	12.6962	9.02323		12.6508	6.13006
	12.6969	9.03037		12.6515	6.13234
	12.6976	9.03858		12.6522	6.13468
	12.6983	9.04772		12.6528	6.13652
	12.6991	9.05463		12.6535	6.13668
	12.6998	9.05921		12.6542	6.1362
	12.7005	9.07133		12.6548	6.13423
	12.7012	9.07662		12.6555	6.13355
	12.7019	9.08273		12.6561	6.13302
	12.7026	9.09107		12.6568	6.13364
	12.7033	9.09874		12.6575	6.13727
	12.704	9.10689		12.6581	6.1391
	12.7047	9.1128		12.6588	6.13832
	12.7054	9.1193		12.6594	6.14186
	12.7061	9.12621		12.6601	6.14417
	12.7068	9.13466		12.6608	6.14722
	12.7075	9.14053		12.6614	6.14968
	12.7083	9.14915		12.6621	6.14974
	12.709	9.15724		12.6627	6.15201
	12.7097	9.16834		12.6634	6.15374
	12.7104	9.18069		12.6641	6.15381
	12.7111	9.1904		12.6647	6.15157
	12.7118	9.20158		12.6654	6.14895
	12.7125	9.21027		12.6661	6.14996
	12.7132	9.21847		12.6667	6.15343
	12.7139	9.22461		12.6674	6.15638
	12.7146	9.23141		12.668	6.15734
	12.7153	9.23951		12.6687	6.15998
	12.716	9.24615		12.6694	6.16146
	12.7167	9.25317		12.67	6.16365
	12.7174	9.26349		12.6707	6.16634
	12.7182	9.27484		12.6713	6.1672
	12.7189	9.28641		12.672	6.17382
	12.7196	9.29493		12.6727	6.17212
	12.7203	9.30508		12.6733	6.1715
	12.721	9.31497		12.674	6.17455
	12.7217	9.32306		12.6746	6.17461
	12.7224	9.33222		12.6753	6.17458
	12.7231	9.33935		12.676	6.17057
	12.7238	9.34627		12.6766	6.17276
	12.7245	9.35298		12.6773	6.17534
	12.7252	9.35928		12.678	6.1765
	12.7259	9.36389		12.6786	6.17913
	12.7266	9.37072		12.6793	6.17961
	12.7273	9.38074		12.6799	6.18114
	12.7281	9.39185		12.6806	6.17945
	12.7288	9.40122		12.6813	6.17883
	12.7295	9.41222		12.6819	6.18001
	12.7302	9.42497		12.6826	6.17846
	12.7309	9.43588		12.6832	6.17908
	12.7316	9.44394		12.6839	6.18083
	12.7323	9.45232		12.6846	6.18276
	12.733	9.46097		12.6852	6.18477
	12.7337	9.46777		12.6859	6.1868
	12.7344	9.47307		12.6865	6.18764
	12.7351	9.48041		12.6872	6.18937
	12.7358	9.48972		12.6879	6.19201
	12.7365	9.49627		12.6885	6.19605
	12.7372	9.50467		12.6892	6.19765
	12.738	9.51467		12.6899	6.19824
	12.7387	9.52501		12.6905	6.20135
	12.7394	9.53482		12.6912	6.20224
	12.7401	9.54469		12.6918	6.20263
	12.7408	9.55464		12.6925	6.20104
	12.7415	9.56434		12.6932	6.19942
	12.7422	9.57441		12.6938	6.20033
	12.7429	9.58324		12.6945	6.19923
	12.7436	9.59257		12.6951	6.20149
	12.7443	9.60534		12.6958	6.20533
	12.745	9.61535		12.6965	6.20774
	12.7457	9.62662		12.6971	6.21095
	12.7464	9.63264		12.6978	6.21575
	12.7471	9.64052		12.6984	6.21886
	12.7479	9.65328		12.6991	6.21864
	12.7486	9.66344		12.6998	6.21743
	12.7493	9.67153		12.7004	6.21756
	12.75	9.68026		12.7011	6.21897
	12.7507	9.69211		12.7018	6.22114
	12.7514	9.7021		12.7024	6.22331
	12.7521	9.70817		12.7031	6.22575
	12.7528	9.71795		12.7037	6.22691
	12.7535	9.72929		12.7044	6.22594
	12.7542	9.73694		12.7051	6.226
	12.7549	9.74658		12.7057	6.22623
	12.7556	9.75651		12.7064	6.2249
	12.7563	9.76897		12.707	6.22485
	12.7571	9.78005		12.7077	6.22774
	12.7578	9.78883		12.7084	6.23112
	12.7585	9.80425		12.709	6.23473
	12.7592	9.81687		12.7097	6.23842
	12.7599	9.82544		12.7104	6.24189
	12.7606	9.83308		12.711	6.24358
	12.7613	9.84377		12.7117	6.2428
	12.762	9.85581		12.7123	6.24207
	12.7627	9.86575		12.713	6.24056
	12.7634	9.87594		12.7137	6.23874
	12.7641	9.88861		12.7143	6.23774
	12.7648	9.90209		12.715	6.24024
	12.7655	9.91034		12.7156	6.24426
	12.7662	9.92129		12.7163	6.24764
	12.767	9.93164		12.717	6.25012
	12.7677	9.94068		12.7176	6.25217
	12.7684	9.94928		12.7183	6.25343
	12.7691	9.95921		12.7189	6.25255
	12.7698	9.97301		12.7196	6.2522
	12.7705	9.98359		12.7203	6.25463
	12.7712	9.99571		12.7209	6.25596
	12.7719	10.0076		12.7216	6.25536
	12.7726	10.0206		12.7223	6.2559
	12.7733	10.0301		12.7229	6.25645
	12.774	10.0393		12.7236	6.25734
	12.7747	10.051		12.7242	6.25809
	12.7754	10.0583		12.7249	6.26089
	12.7761	10.0678		12.7256	6.26206
	12.7769	10.0798		12.7262	6.26352
	12.7776	10.0907		12.7269	6.26498
	12.7783	10.1025		12.7275	6.26761
	12.779	10.1145		12.7282	6.27118
	12.7797	10.1297		12.7289	6.27252
	12.7804	10.1403		12.7295	6.27543
	12.7811	10.1517		12.7302	6.27788
	12.7818	10.1633		12.7308	6.27866
	12.7825	10.1749		12.7315	6.27991
	12.7832	10.1847		12.7322	6.28168
	12.7839	10.1963		12.7328	6.28033
	12.7846	10.2096		12.7335	6.27972
	12.7853	10.2224		12.7342	6.2823
	12.786	10.2359		12.7348	6.28487
	12.7868	10.2489		12.7355	6.28631
	12.7875	10.2606		12.7361	6.2836
	12.7882	10.2745		12.7368	6.28649
	12.7889	10.2865		12.7375	6.29018
	12.7896	10.2974		12.7381	6.28911
	12.7903	10.3061		12.7388	6.28912
	12.791	10.3167		12.7394	6.2911
	12.7917	10.3275		12.7401	6.29194
	12.7924	10.338		12.7408	6.29538
	12.7931	10.3487		12.7414	6.29344
	12.7938	10.3603		12.7421	6.29645
	12.7945	10.3744		12.7427	6.29892
	12.7952	10.3859		12.7434	6.30229
	12.7959	10.3963		12.7441	6.30281
	12.7967	10.4081		12.7447	6.30207
	12.7974	10.4203		12.7454	6.30218
	12.7981	10.4333		12.7461	6.30347
	12.7988	10.4462		12.7467	6.30491
	12.7995	10.4589		12.7474	6.30126
	12.8002	10.4715		12.748	6.30312
	12.8009	10.4868		12.7487	6.30246
	12.8016	10.4978		12.7494	6.30761
	12.8023	10.5091		12.75	6.30899
	12.803	10.5216		12.7507	6.30713
	12.8037	10.5346		12.7513	6.31112
	12.8044	10.5461		12.752	6.31416
	12.8051	10.5561		12.7527	6.31714
	12.8058	10.5656		12.7533	6.31682
	12.8066	10.5761		12.754	6.3159
	12.8073	10.5868		12.7546	6.31757
	12.808	10.5981		12.7553	6.31815
	12.8087	10.6101		12.756	6.31796
	12.8094	10.6229		12.7566	6.31965
	12.8101	10.6338		12.7573	6.32409
	12.8108	10.6447		12.758	6.32401
	12.8115	10.6547		12.7586	6.32343
	12.8122	10.6667		12.7593	6.32494
	12.8129	10.6798		12.7599	6.32758
	12.8136	10.6946		12.7606	6.32577
	12.8143	10.7088		12.7613	6.32578
	12.815	10.7211		12.7619	6.32674
	12.8158	10.7345		12.7626	6.33015
	12.8165	10.7461		12.7632	6.32984
	12.8172	10.7589		12.7639	6.33086
	12.8179	10.7674		12.7646	6.33264
	12.8186	10.7785		12.7652	6.33477
	12.8193	10.7909		12.7659	6.33554
	12.82	10.8022		12.7665	6.33683
	12.8207	10.814		12.7672	6.33853
	12.8214	10.8256		12.7679	6.33922
	12.8221	10.8379		12.7685	6.3417
	12.8228	10.8506		12.7692	6.34139
	12.8235	10.8651		12.7699	6.34293
	12.8242	10.8793		12.7705	6.34318
	12.8249	10.8946		12.7712	6.34562
	12.8257	10.9057		12.7718	6.34622
	12.8264	10.9198		12.7725	6.34833
	12.8271	10.9343		12.7732	6.35224
	12.8278	10.9458		12.7738	6.35261
	12.8285	10.9568		12.7745	6.35103
	12.8292	10.9662		12.7751	6.35338
	12.8299	10.9784		12.7758	6.35648
	12.8306	10.9892		12.7765	6.35642
	12.8313	10.9999		12.7771	6.35734
	12.832	11.0115		12.7778	6.36067
	12.8327	11.0252		12.7784	6.36582
	12.8334	11.0364		12.7791	6.36867
	12.8341	11.0501		12.7798	6.37
	12.8348	11.0635		12.7804	6.37096
	12.8356	11.0759		12.7811	6.37145
	12.8363	11.0876		12.7818	6.37143
	12.837	11.1006		12.7824	6.36982
	12.8377	11.1139		12.7831	6.36885
	12.8384	11.12		12.7837	6.36849
	12.8391	11.1297		12.7844	6.36884
	12.8398	11.1423		12.7851	6.36952
	12.8405	11.152		12.7857	6.37108
	12.8412	11.162		12.7864	6.3729
	12.8419	11.1751		12.787	6.37419
	12.8426	11.1903		12.7877	6.37575
	12.8433	11.2009		12.7884	6.37607
	12.844	11.2131		12.789	6.37753
	12.8447	11.2267		12.7897	6.37917
	12.8455	11.2404		12.7903	6.37986
	12.8462	11.2496		12.791	6.38007
	12.8469	11.2591		12.7917	6.37907
	12.8476	11.2722		12.7923	6.37997
	12.8483	11.2857		12.793	6.38395
	12.849	11.2972		12.7937	6.38613
	12.8497	11.3089		12.7943	6.38914
	12.8504	11.3199		12.795	6.39312
	12.8511	11.331		12.7956	6.39468
	12.8518	11.3419		12.7963	6.39522
	12.8525	11.353		12.797	6.39567
	12.8532	11.3662		12.7976	6.39818
	12.8539	11.378		12.7983	6.39727
	12.8546	11.3894		12.7989	6.39575
	12.8554	11.4013		12.7996	6.39676
	12.8561	11.4125		12.8003	6.39846
	12.8568	11.4229		12.8009	6.40032
	12.8575	11.4308		12.8016	6.39861
	12.8582	11.4417		12.8022	6.39821
	12.8589	11.4553		12.8029	6.39899
	12.8596	11.4677		12.8036	6.40035
	12.8603	11.4795		12.8042	6.40179
	12.861	11.4927		12.8049	6.40318
	12.8617	11.5052		12.8056	6.40392
	12.8624	11.5159		12.8062	6.40581
	12.8631	11.5259		12.8069	6.40886
	12.8638	11.5375		12.8075	6.41084
	12.8645	11.5474		12.8082	6.41304
	12.8653	11.5587		12.8089	6.4135
	12.866	11.5699		12.8095	6.41657
	12.8667	11.5813		12.8102	6.4177
	12.8674	11.595		12.8108	6.41941
	12.8681	11.6044		12.8115	6.42397
	12.8688	11.616		12.8122	6.42593
	12.8695	11.6269		12.8128	6.42583
	12.8702	11.6389		12.8135	6.42533
	12.8709	11.6511		12.8141	6.42432
	12.8716	11.6606		12.8148	6.42342
	12.8723	11.6741		12.8155	6.4217
	12.873	11.6867		12.8161	6.42193
	12.8737	11.6944		12.8168	6.42236
	12.8745	11.7042		12.8175	6.42638
	12.8752	11.7116		12.8181	6.42957
	12.8759	11.7194		12.8188	6.43232
	12.8766	11.7285		12.8194	6.43328
	12.8773	11.7402		12.8201	6.4353
	12.878	11.7531		12.8208	6.43779
	12.8787	11.7648		12.8214	6.43784
	12.8794	11.776		12.8221	6.43945
	12.8801	11.7887		12.8227	6.44064
	12.8808	11.7998		12.8234	6.44186
	12.8815	11.8099		12.8241	6.44394
	12.8822	11.818		12.8247	6.44597
	12.8829	11.8283		12.8254	6.44645
	12.8836	11.8385		12.826	6.4473
	12.8844	11.8513		12.8267	6.44848
	12.8851	11.8618		12.8274	6.44896
	12.8858	11.8749		12.828	6.44826
	12.8865	11.8874		12.8287	6.44513
	12.8872	11.8975		12.8294	6.44508
	12.8879	11.9076		12.83	6.44764
	12.8886	11.9141		12.8307	6.44977
	12.8893	11.9237		12.8313	6.44974
	12.89	11.9325		12.832	6.45116
	12.8907	11.9421		12.8327	6.45314
	12.8914	11.9522		12.8333	6.4554
	12.8921	11.9633		12.834	6.45556
	12.8928	11.9736		12.8346	6.45935
	12.8935	11.9833		12.8353	6.45941
	12.8943	11.9929		12.836	6.46049
	12.895	12.003		12.8366	6.46264
	12.8957	12.0163		12.8373	6.4617
	12.8964	12.0242		12.8379	6.46141
	12.8971	12.0346		12.8386	6.45993
	12.8978	12.0429		12.8393	6.46108
	12.8985	12.0535		12.8399	6.46496
	12.8992	12.0625		12.8406	6.46653
	12.8999	12.071		12.8413	6.46667
	12.9006	12.0791		12.8419	6.46702
	12.9013	12.0894		12.8426	6.47023
	12.902	12.0984		12.8432	6.47092
	12.9027	12.1078		12.8439	6.46974
	12.9034	12.1177		12.8446	6.47086
	12.9042	12.1283		12.8452	6.47255
	12.9049	12.1391		12.8459	6.473
	12.9056	12.1495		12.8465	6.47148
	12.9063	12.1587		12.8472	6.47091
	12.907	12.166		12.8479	6.47142
	12.9077	12.1725		12.8485	6.4717
	12.9084	12.1824		12.8492	6.47153
	12.9091	12.1909		12.8498	6.47283
	12.9098	12.2001		12.8505	6.47657
	12.9105	12.2113		12.8512	6.47951
	12.9112	12.2234		12.8518	6.48215
	12.9119	12.2346		12.8525	6.48311
	12.9126	12.2443		12.8532	6.48668
	12.9133	12.2558		12.8538	6.49091
	12.9141	12.2652		12.8545	6.49373
	12.9148	12.2743		12.8551	6.49476
	12.9155	12.2833		12.8558	6.49505
	12.9162	12.2922		12.8565	6.49739
	12.9169	12.3014		12.8571	6.49929
	12.9176	12.3106		12.8578	6.49902
	12.9183	12.3209		12.8584	6.49975
	12.919	12.3285		12.8591	6.501
	12.9197	12.3381		12.8598	6.50044
	12.9204	12.3466		12.8604	6.50028
	12.9211	12.3542		12.8611	6.50018
	12.9218	12.3602		12.8618	6.50075
	12.9225	12.3687		12.8624	6.50016
	12.9232	12.3768		12.8631	6.5001
	12.924	12.387		12.8637	6.50325
	12.9247	12.3966		12.8644	6.50569
	12.9254	12.4048		12.8651	6.50589
	12.9261	12.4147		12.8657	6.50678
	12.9268	12.4248		12.8664	6.50795
	12.9275	12.4335		12.867	6.51041
	12.9282	12.4433		12.8677	6.51168
	12.9289	12.4531		12.8684	6.51103
	12.9296	12.4585		12.869	6.5119
	12.9303	12.469		12.8697	6.51329
	12.931	12.4772		12.8703	6.51554
	12.9317	12.484		12.871	6.51731
	12.9324	12.4905		12.8717	6.51672
	12.9332	12.4983		12.8723	6.5156
	12.9339	12.5072		12.873	6.51578
	12.9346	12.5132		12.8737	6.51833
	12.9353	12.5214		12.8743	6.52223
	12.936	12.5316		12.875	6.52408
	12.9367	12.5389		12.8756	6.52577
	12.9374	12.5452		12.8763	6.53046
	12.9381	12.5539		12.877	6.53311
	12.9388	12.5627		12.8776	6.53418
	12.9395	12.5693		12.8783	6.53505
	12.9402	12.5767		12.8789	6.53384
	12.9409	12.585		12.8796	6.5347
	12.9416	12.5949		12.8803	6.53731
	12.9423	12.6006		12.8809	6.53946
	12.9431	12.609		12.8816	6.53915
	12.9438	12.6183		12.8822	6.537
	12.9445	12.6292		12.8829	6.53703
	12.9452	12.6394		12.8836	6.5355
	12.9459	12.648		12.8842	6.53403
	12.9466	12.6556		12.8849	6.53742
	12.9473	12.6632		12.8856	6.54256
	12.948	12.6717		12.8862	6.54483
	12.9487	12.6795		12.8869	6.5447
	12.9494	12.6845		12.8875	6.54857
	12.9501	12.6907		12.8882	6.55222
	12.9508	12.6974		12.8889	6.55184
	12.9515	12.7053		12.8895	6.55168
	12.9522	12.7111		12.8902	6.55483
	12.953	12.7188		12.8908	6.55908
	12.9537	12.7257		12.8915	6.56175
	12.9544	12.7299		12.8922	6.55942
	12.9551	12.7379		12.8928	6.55842
	12.9558	12.745		12.8935	6.55851
	12.9565	12.7488		12.8941	6.55714
	12.9572	12.7571		12.8948	6.55967
	12.9579	12.7663		12.8955	6.55913
	12.9586	12.7763		12.8961	6.56141
	12.9593	12.7868		12.8968	6.56632
	12.96	12.7963		12.8975	6.56715
	12.9607	12.8048		12.8981	6.56613
	12.9614	12.8114		12.8988	6.56586
	12.9621	12.8198		12.8994	6.5651
	12.9629	12.8275		12.9001	6.56516
	12.9636	12.8336		12.9008	6.56388
	12.9643	12.8397		12.9014	6.5665
	12.965	12.8474		12.9021	6.56914
	12.9657	12.8572		12.9027	6.57171
	12.9664	12.8613		12.9034	6.57194
	12.9671	12.8701		12.9041	6.57288
	12.9678	12.8769		12.9047	6.57294
	12.9685	12.8835		12.9054	6.57456
	12.9692	12.8907		12.906	6.57289
	12.9699	12.8955		12.9067	6.5759
	12.9706	12.9023		12.9074	6.57969
	12.9713	12.9085		12.908	6.5812
	12.972	12.9159		12.9087	6.58156
	12.9728	12.923		12.9094	6.57865
	12.9735	12.9309		12.91	6.58019
	12.9742	12.9386		12.9107	6.57966
	12.9749	12.9456		12.9113	6.58034
	12.9756	12.9506		12.912	6.58207
	12.9763	12.9558		12.9127	6.58307
	12.977	12.966		12.9133	6.5875
	12.9777	12.9746		12.914	6.58995
	12.9784	12.9805		12.9146	6.59097
	12.9791	12.9871		12.9153	6.59277
	12.9798	12.9974		12.916	6.59345
	12.9805	13.0063		12.9166	6.59203
	12.9812	13.0143		12.9173	6.59445
	12.982	13.0226		12.9179	6.5974
	12.9827	13.0303		12.9186	6.59917
	12.9834	13.0375		12.9193	6.59923
	12.9841	13.0434		12.9199	6.6011
	12.9848	13.0502		12.9206	6.6009
	12.9855	13.0527		12.9213	6.59949
	12.9862	13.0573		12.9219	6.5988
	12.9869	13.0645		12.9226	6.59932
	12.9876	13.0724		12.9232	6.59971
	12.9883	13.0792		12.9239	6.60053
	12.989	13.0871		12.9246	6.60123
	12.9897	13.0966		12.9252	6.60328
	12.9904	13.1072		12.9259	6.60475
	12.9911	13.1146		12.9265	6.6049
	12.9919	13.1186		12.9272	6.60659
	12.9926	13.1256		12.9279	6.60901
	12.9933	13.1329		12.9285	6.61146
	12.994	13.1398		12.9292	6.61401
	12.9947	13.1457		12.9298	6.61473
	12.9954	13.1521		12.9305	6.61683
	12.9961	13.1599		12.9312	6.61608
	12.9968	13.1653		12.9318	6.61572
	12.9975	13.1746		12.9325	6.61588
	12.9982	13.1805		12.9332	6.61679
	12.9989	13.1866		12.9338	6.61763
	12.9996	13.1927		12.9345	6.61766
	13.0003	13.2011		12.9351	6.61777
	13.001	13.2107		12.9358	6.61939
	13.0018	13.2158		12.9365	6.62261
	13.0025	13.221		12.9371	6.62573
	13.0032	13.2286		12.9378	6.62783
	13.0039	13.2378		12.9384	6.63083
	13.0046	13.2435		12.9391	6.63231
	13.0053	13.2502		12.9398	6.63172
	13.006	13.2565		12.9404	6.62985
	13.0067	13.2634		12.9411	6.62997
	13.0074	13.2694		12.9417	6.63124
	13.0081	13.2761		12.9424	6.63213
	13.0088	13.2857		12.9431	6.63408
	13.0095	13.2918		12.9437	6.63663
	13.0102	13.2972		12.9444	6.63966
	13.0109	13.3044		12.9451	6.64267
	13.0117	13.3135		12.9457	6.64383
	13.0124	13.3182		12.9464	6.64412
	13.0131	13.32		12.947	6.64695
	13.0138	13.329		12.9477	6.65022
	13.0145	13.3337		12.9484	6.65114
	13.0152	13.3405		12.949	6.65247
	13.0159	13.3483		12.9497	6.65199
	13.0166	13.3568		12.9503	6.64972
	13.0173	13.3658		12.951	6.6485
	13.018	13.3736		12.9517	6.64745
	13.0187	13.3816		12.9523	6.64665
	13.0194	13.3878		12.953	6.64443
	13.0201	13.3931		12.9536	6.64619
	13.0208	13.4007		12.9543	6.64986
	13.0216	13.4058		12.955	6.65283
	13.0223	13.4138		12.9556	6.65228
	13.023	13.4216		12.9563	6.65346
	13.0237	13.4295		12.957	6.65725
	13.0244	13.4333		12.9576	6.65963
	13.0251	13.4406		12.9583	6.65827
	13.0258	13.4465		12.9589	6.65661
	13.0265	13.4524		12.9596	6.65865
	13.0272	13.4562		12.9603	6.66144
	13.0279	13.4634		12.9609	6.66341
	13.0286	13.4727		12.9616	6.66585
	13.0293	13.4802		12.9622	6.6662
	13.03	13.4872		12.9629	6.6677
	13.0307	13.4947		12.9636	6.6686
	13.0315	13.5033		12.9642	6.66927
	13.0322	13.5107		12.9649	6.66832
	13.0329	13.5155		12.9655	6.66671
	13.0336	13.5239		12.9662	6.66776
	13.0343	13.5277		12.9669	6.6681
	13.035	13.5354		12.9675	6.66926
	13.0357	13.5436		12.9682	6.66601
	13.0364	13.5515		12.9689	6.66834
	13.0371	13.5583		12.9695	6.66987
	13.0378	13.5632		12.9702	6.67589
	13.0385	13.5733		12.9708	6.67832
	13.0392	13.5825		12.9715	6.67943
	13.0399	13.5905		12.9722	6.68309
	13.0406	13.5961		12.9728	6.68424
	13.0414	13.6039		12.9735	6.68565
	13.0421	13.6118		12.9741	6.68213
	13.0428	13.619		12.9748	6.67997
	13.0435	13.6238		12.9755	6.67874
	13.0442	13.6318		12.9761	6.6794
	13.0449	13.6379		12.9768	6.67858
	13.0456	13.6432		12.9774	6.68161
	13.0463	13.6501		12.9781	6.68417
	13.047	13.6607		12.9788	6.68644
	13.0477	13.6655		12.9794	6.68716
	13.0484	13.6708		12.9801	6.6913
	13.0491	13.6796		12.9808	6.69131
	13.0498	13.6866		12.9814	6.69194
	13.0506	13.693		12.9821	6.69157
	13.0513	13.6987		12.9827	6.69196
	13.052	13.7059		12.9834	6.69577
	13.0527	13.7104		12.9841	6.69506
	13.0534	13.7142		12.9847	6.69492
	13.0541	13.7201		12.9854	6.69747
	13.0548	13.7311		12.986	6.70027
	13.0555	13.7353		12.9867	6.70046
	13.0562	13.7427		12.9874	6.70004
	13.0569	13.7545		12.988	6.70164
	13.0576	13.7661		12.9887	6.7038
	13.0583	13.7724		12.9893	6.70478
	13.059	13.7782		12.99	6.70466
	13.0597	13.7862		12.9907	6.70488
	13.0605	13.79		12.9913	6.70562
	13.0612	13.795		12.992	6.70803
	13.0619	13.8001		12.9927	6.71092
	13.0626	13.8062		12.9933	6.71054
	13.0633	13.8116		12.994	6.71208
	13.064	13.8168		12.9946	6.71329
	13.0647	13.8237		12.9953	6.71459
	13.0654	13.8305		12.996	6.71638
	13.0661	13.8375		12.9966	6.71751
	13.0668	13.8449		12.9973	6.7196
	13.0675	13.8538		12.9979	6.71929
	13.0682	13.8615		12.9986	6.71975
	13.0689	13.8706		12.9993	6.72078
	13.0696	13.8777		12.9999	6.72094
	13.0704	13.8831		13.0006	6.72313
	13.0711	13.888		13.0012	6.72518
	13.0718	13.8932		13.0019	6.72478
	13.0725	13.902		13.0026	6.72439
	13.0732	13.9074		13.0032	6.7259
	13.0739	13.9136		13.0039	6.72697
	13.0746	13.9196		13.0046	6.72699
	13.0753	13.9262		13.0052	6.72666
	13.076	13.9331		13.0059	6.72598
	13.0767	13.9401		13.0065	6.72698
	13.0774	13.9483		13.0072	6.72989
	13.0781	13.9542		13.0079	6.73059
	13.0788	13.9605		13.0085	6.73175
	13.0795	13.9685		13.0092	6.73352
	13.0803	13.9743		13.0098	6.7362
	13.081	13.9821		13.0105	6.73599
	13.0817	13.9921		13.0112	6.73576
	13.0824	14.0022		13.0118	6.73641
	13.0831	14.01		13.0125	6.73782
	13.0838	14.0154		13.0131	6.73936
	13.0845	14.0223		13.0138	6.73993
	13.0852	14.0297		13.0145	6.74175
	13.0859	14.0358		13.0151	6.74397
	13.0866	14.0437		13.0158	6.74637
	13.0873	14.051		13.0165	6.7472
	13.088	14.0567		13.0171	6.74744
	13.0887	14.0639		13.0178	6.75045
	13.0894	14.0718		13.0184	6.75212
	13.0902	14.0789		13.0191	6.75161
	13.0909	14.085		13.0198	6.75258
	13.0916	14.0932		13.0204	6.75286
	13.0923	14.1013		13.0211	6.75364
	13.093	14.1086		13.0217	6.75303
	13.0937	14.1142		13.0224	6.75144
	13.0944	14.1223		13.0231	6.75276
	13.0951	14.1278		13.0237	6.75487
	13.0958	14.1339		13.0244	6.75691
	13.0965	14.1398		13.0251	6.75958
	13.0972	14.1475		13.0257	6.76093
	13.0979	14.1539		13.0264	6.76235
	13.0986	14.1582		13.027	6.76507
	13.0994	14.1639		13.0277	6.76635
	13.1001	14.1698		13.0284	6.76796
	13.1008	14.1755		13.029	6.76902
	13.1015	14.1838		13.0297	6.76891
	13.1022	14.1937		13.0303	6.77074
	13.1029	14.2009		13.031	6.77246
	13.1036	14.2078		13.0317	6.77202
	13.1043	14.2177		13.0323	6.77128
	13.105	14.2247		13.033	6.77285
	13.1057	14.2337		13.0336	6.77437
	13.1064	14.2379		13.0343	6.77417
	13.1071	14.2463		13.035	6.77495
	13.1078	14.2544		13.0356	6.77518
	13.1085	14.2644		13.0363	6.7761
	13.1093	14.2709		13.037	6.77628
	13.11	14.279		13.0376	6.77632
	13.1107	14.2882		13.0383	6.77741
	13.1114	14.2959		13.0389	6.77945
	13.1121	14.3007		13.0396	6.78207
	13.1128	14.3054		13.0403	6.78402
	13.1135	14.3111		13.0409	6.7859
	13.1142	14.319		13.0416	6.78721
	13.1149	14.3263		13.0422	6.7899
	13.1156	14.3317		13.0429	6.78955
	13.1163	14.3395		13.0436	6.79091
	13.117	14.3484		13.0442	6.79152
	13.1177	14.357		13.0449	6.79258
	13.1184	14.365		13.0455	6.79221
	13.1192	14.3708		13.0462	6.79111
	13.1199	14.3788		13.0469	6.79224
	13.1206	14.3854		13.0475	6.79407
	13.1213	14.3917		13.0482	6.79535
	13.122	14.4		13.0489	6.79802
	13.1227	14.4071		13.0495	6.79998
	13.1234	14.4142		13.0502	6.79951
	13.1241	14.422		13.0508	6.80297
	13.1248	14.4273		13.0515	6.80331
	13.1255	14.4309		13.0522	6.80476
	13.1262	14.4355		13.0528	6.80519
	13.1269	14.4422		13.0535	6.80494
	13.1276	14.4464		13.0541	6.80772
	13.1283	14.4565		13.0548	6.80883
	13.1291	14.463		13.0555	6.80996
	13.1298	14.4727		13.0561	6.81012
	13.1305	14.4793		13.0568	6.80996
	13.1312	14.4859		13.0574	6.81468
	13.1319	14.4921		13.0581	6.81597
	13.1326	14.4991		13.0588	6.81609
	13.1333	14.5076		13.0594	6.81495
	13.134	14.5154		13.0601	6.81385
	13.1347	14.5212		13.0608	6.81694
	13.1354	14.5283		13.0614	6.81442
	13.1361	14.5374		13.0621	6.81702
	13.1368	14.5448		13.0627	6.81691
	13.1375	14.5512		13.0634	6.81898
	13.1382	14.5582		13.0641	6.82314
	13.139	14.5663		13.0647	6.82669
	13.1397	14.5727		13.0654	6.82569
	13.1404	14.5763		13.066	6.82657
	13.1411	14.5787		13.0667	6.82968
	13.1418	14.5863		13.0674	6.8294
	13.1425	14.5938		13.068	6.83084
	13.1432	14.6006		13.0687	6.8318
	13.1439	14.6099		13.0693	6.83245
	13.1446	14.618		13.07	6.83241
	13.1453	14.6263		13.0707	6.83408
	13.146	14.6335		13.0713	6.83528
	13.1467	14.6415		13.072	6.83619
	13.1474	14.6481		13.0727	6.83796
	13.1481	14.6535		13.0733	6.8375
	13.1489	14.6604		13.074	6.83873
	13.1496	14.6688		13.0746	6.84151
	13.1503	14.6757		13.0753	6.84281
	13.151	14.6817		13.076	6.8411
	13.1517	14.6883		13.0766	6.84195
	13.1524	14.6944		13.0773	6.84474
	13.1531	14.7022		13.0779	6.84494
	13.1538	14.709		13.0786	6.84694
	13.1545	14.7162		13.0793	6.8495
	13.1552	14.7259		13.0799	6.85065
	13.1559	14.7344		13.0806	6.85162
	13.1566	14.742		13.0812	6.85583
	13.1573	14.7499		13.0819	6.85857
	13.1581	14.7566		13.0826	6.8599
	13.1588	14.7633		13.0832	6.86152
	13.1595	14.7707		13.0839	6.8651
	13.1602	14.7781		13.0846	6.86806
	13.1609	14.7835		13.0852	6.86974
	13.1616	14.7885		13.0859	6.86954
	13.1623	14.7946		13.0865	6.86876
	13.163	14.8005		13.0872	6.86778
	13.1637	14.8052		13.0879	6.868
	13.1644	14.8124		13.0885	6.86916
	13.1651	14.8221		13.0892	6.8697
	13.1658	14.8296		13.0898	6.8715
	13.1665	14.8368		13.0905	6.8715
	13.1672	14.8451		13.0912	6.87317
	13.168	14.8528		13.0918	6.87833
	13.1687	14.8585		13.0925	6.88026
	13.1694	14.8638		13.0931	6.88093
	13.1701	14.8686		13.0938	6.88219
	13.1708	14.8732		13.0945	6.88474
	13.1715	14.8789		13.0951	6.8866
	13.1722	14.8853		13.0958	6.88486
	13.1729	14.8917		13.0965	6.88526
	13.1736	14.9002		13.0971	6.88676
	13.1743	14.9088		13.0978	6.88786
	13.175	14.9154		13.0984	6.88692
	13.1757	14.918		13.0991	6.88687
	13.1764	14.9248		13.0998	6.88791
	13.1771	14.9292		13.1004	6.88981
	13.1779	14.9367		13.1011	6.89328
	13.1786	14.9442		13.1017	6.89508
	13.1793	14.9517		13.1024	6.89705
	13.18	14.9596		13.1031	6.8996
	13.1807	14.9668		13.1037	6.90086
	13.1814	14.9723		13.1044	6.90262
	13.1821	14.9784		13.105	6.90404
	13.1828	14.9854		13.1057	6.90521
	13.1835	14.994		13.1064	6.9057
	13.1842	15.0045		13.107	6.9054
	13.1849	15.0107		13.1077	6.9049
	13.1856	15.0171		13.1084	6.90375
	13.1863	15.0259		13.109	6.90398
	13.187	15.0323		13.1097	6.90426
	13.1878	15.0377		13.1103	6.90617
	13.1885	15.0406		13.111	6.90837
	13.1892	15.05		13.1117	6.91049
	13.1899	15.0576		13.1123	6.91279
	13.1906	15.0634		13.113	6.91437
	13.1913	15.0702		13.1136	6.91645
	13.192	15.0787		13.1143	6.91639
	13.1927	15.0864		13.115	6.91771
	13.1934	15.0926		13.1156	6.91905
	13.1941	15.0979		13.1163	6.91957
	13.1948	15.1036		13.1169	6.92123
	13.1955	15.1109		13.1176	6.92356
	13.1962	15.1152		13.1183	6.92744
	13.1969	15.1239		13.1189	6.92912
	13.1977	15.1307		13.1196	6.9296
	13.1984	15.135		13.1203	6.93056
	13.1991	15.1422		13.1209	6.93441
	13.1998	15.1479		13.1216	6.93588
	13.2005	15.1561		13.1222	6.9367
	13.2012	15.1628		13.1229	6.93715
	13.2019	15.1668		13.1236	6.94141
	13.2026	15.1743		13.1242	6.9444
	13.2033	15.1815		13.1249	6.94555
	13.204	15.1872		13.1255	6.94694
	13.2047	15.1924		13.1262	6.94865
	13.2054	15.1987		13.1269	6.94971
	13.2061	15.2077		13.1275	6.95095
	13.2068	15.2146		13.1282	6.95275
	13.2076	15.2188		13.1288	6.95386
	13.2083	15.2254		13.1295	6.95459
	13.209	15.2308		13.1302	6.95768
	13.2097	15.2362		13.1308	6.96079
	13.2104	15.2412		13.1315	6.96097
	13.2111	15.2467		13.1322	6.96112
	13.2118	15.256		13.1328	6.96281
	13.2125	15.2638		13.1335	6.96551
	13.2132	15.2716		13.1341	6.96577
	13.2139	15.2777		13.1348	6.96906
	13.2146	15.2842		13.1355	6.97328
	13.2153	15.29		13.1361	6.97478
	13.216	15.2944		13.1368	6.97603
	13.2168	15.3007		13.1374	6.97836
	13.2175	15.3091		13.1381	6.97814
	13.2182	15.3152		13.1388	6.9792
	13.2189	15.3227		13.1394	6.97814
	13.2196	15.3277		13.1401	6.98076
	13.2203	15.3372		13.1408	6.98431
	13.221	15.3412		13.1414	6.98471
	13.2217	15.3454		13.1421	6.98783
	13.2224	15.3495		13.1427	6.99076
	13.2231	15.3526		13.1434	6.99387
	13.2238	15.3576		13.1441	6.99505
	13.2245	15.3615		13.1447	6.99438
	13.2252	15.3675		13.1454	6.99937
	13.2259	15.376		13.146	7.00033
	13.2267	15.3856		13.1467	7.00301
	13.2274	15.3937		13.1474	7.00736
	13.2281	15.4021		13.148	7.01133
	13.2288	15.4104		13.1487	7.01264
	13.2295	15.4158		13.1493	7.01283
	13.2302	15.4198		13.15	7.01271
	13.2309	15.4245		13.1507	7.01418
	13.2316	15.4302		13.1513	7.01171
	13.2323	15.4358		13.152	7.01413
	13.233	15.4415		13.1526	7.01431
	13.2337	15.4489		13.1533	7.01592
	13.2344	15.4551		13.154	7.01982
	13.2351	15.4652		13.1546	7.02431
	13.2358	15.4725		13.1553	7.02758
	13.2366	15.483		13.156	7.03044
	13.2373	15.4912		13.1566	7.03262
	13.238	15.4983		13.1573	7.03306
	13.2387	15.5035		13.1579	7.03569
	13.2394	15.5083		13.1586	7.03824
	13.2401	15.5128		13.1593	7.04139
	13.2408	15.5168		13.1599	7.0425
	13.2415	15.5216		13.1606	7.04136
	13.2422	15.5292		13.1612	7.04246
	13.2429	15.5381		13.1619	7.04305
	13.2436	15.5482		13.1626	7.04268
	13.2443	15.5546		13.1632	7.04244
	13.245	15.562		13.1639	7.04352
	13.2457	15.567		13.1646	7.04494
	13.2465	15.5731		13.1652	7.04963
	13.2472	15.578		13.1659	7.05327
	13.2479	15.5814		13.1665	7.05697
	13.2486	15.5886		13.1672	7.06054
	13.2493	15.5959		13.1679	7.06314
	13.25	15.6038		13.1685	7.06795
	13.2507	15.6099		13.1692	7.07108
	13.2514	15.6175		13.1698	7.07411
	13.2521	15.6266		13.1705	7.07625
	13.2528	15.6336		13.1712	7.07817
	13.2535	15.6395		13.1718	7.08107
	13.2542	15.6465		13.1725	7.08351
	13.2549	15.6506		13.1731	7.08675
	13.2556	15.6556		13.1738	7.09006
	13.2564	15.6629		13.1745	7.09106
	13.2571	15.6692		13.1751	7.09302
	13.2578	15.6772		13.1758	7.09428
	13.2585	15.6845		13.1765	7.09551
	13.2592	15.6909		13.1771	7.0947
	13.2599	15.6957		13.1778	7.09399
	13.2606	15.6998		13.1784	7.0976
	13.2613	15.7041		13.1791	7.10027
	13.262	15.7079		13.1798	7.10394
	13.2627	15.7129		13.1804	7.10803
	13.2634	15.7196		13.1811	7.11259
	13.2641	15.7274		13.1817	7.11604
	13.2648	15.7321		13.1824	7.11859
	13.2656	15.7384		13.1831	7.12251
	13.2663	15.7454		13.1837	7.12528
	13.267	15.7541		13.1844	7.12889
	13.2677	15.7612		13.185	7.13312
	13.2684	15.7676		13.1857	7.13789
	13.2691	15.7759		13.1864	7.14126
	13.2698	15.7838		13.187	7.14353
	13.2705	15.7929		13.1877	7.14586
	13.2712	15.7962		13.1884	7.14829
	13.2719	15.8034		13.189	7.15107
	13.2726	15.8105		13.1897	7.15177
	13.2733	15.8185		13.1903	7.15297
	13.274	15.8234		13.191	7.15535
	13.2747	15.8289		13.1917	7.15811
	13.2755	15.8371		13.1923	7.16075
	13.2762	15.8418		13.193	7.16447
	13.2769	15.8461		13.1936	7.16781
	13.2776	15.8514		13.1943	7.17099
	13.2783	15.8572		13.195	7.17373
	13.279	15.8636		13.1956	7.17552
	13.2797	15.8686		13.1963	7.17912
	13.2804	15.874		13.1969	7.18204
	13.2811	15.8803		13.1976	7.18476
	13.2818	15.8856		13.1983	7.18966
	13.2825	15.8915		13.1989	7.19262
	13.2832	15.8983		13.1996	7.19829
	13.2839	15.9049		13.2003	7.20365
	13.2846	15.9114		13.2009	7.20451
	13.2854	15.9178		13.2016	7.20823
	13.2861	15.9254		13.2022	7.21349
	13.2868	15.9311		13.2029	7.21475
	13.2875	15.9395		13.2036	7.21533
	13.2882	15.9479		13.2042	7.2184
	13.2889	15.9551		13.2049	7.22333
	13.2896	15.9627		13.2055	7.22739
	13.2903	15.9702		13.2062	7.22905
	13.291	15.98		13.2069	7.23311
	13.2917	15.9846		13.2075	7.23852
	13.2924	15.9896		13.2082	7.24334
	13.2931	15.9942		13.2088	7.24455
	13.2938	15.9995		13.2095	7.24503
	13.2945	16.0031		13.2102	7.24841
	13.2953	16.0093		13.2108	7.25239
	13.296	16.0167		13.2115	7.25443
	13.2967	16.0223		13.2122	7.25861
	13.2974	16.028		13.2128	7.26453
	13.2981	16.036		13.2135	7.26809
	13.2988	16.0422		13.2141	7.27442
	13.2995	16.0477		13.2148	7.27879
	13.3002	16.0536		13.2155	7.2831
	13.3009	16.0619		13.2161	7.28842
	13.3016	16.0652		13.2168	7.2931
	13.3023	16.07		13.2174	7.29724
	13.303	16.0775		13.2181	7.30089
	13.3037	16.0831		13.2188	7.30479
	13.3044	16.0892		13.2194	7.30532
	13.3052	16.0963		13.2201	7.30758
	13.3059	16.1054		13.2207	7.31121
	13.3066	16.1122		13.2214	7.31248
	13.3073	16.1177		13.2221	7.31873
	13.308	16.1254		13.2227	7.32292
	13.3087	16.1322		13.2234	7.32697
	13.3094	16.1381		13.2241	7.33357
	13.3101	16.1454		13.2247	7.33803
	13.3108	16.1527		13.2254	7.34343
	13.3115	16.1587		13.226	7.34739
	13.3122	16.1663		13.2267	7.35057
	13.3129	16.1718		13.2274	7.35726
	13.3136	16.1793		13.228	7.36037
	13.3143	16.1843		13.2287	7.36156
	13.3151	16.1935		13.2293	7.36461
	13.3158	16.2002		13.23	7.37217
	13.3165	16.2067		13.2307	7.37555
	13.3172	16.2146		13.2313	7.37947
	13.3179	16.2214		13.232	7.38591
	13.3186	16.2289		13.2326	7.38908
	13.3193	16.2347		13.2333	7.39625
	13.32	16.2393		13.234	7.39858
	13.3207	16.2426		13.2346	7.40259
	13.3214	16.2501		13.2353	7.40896
	13.3221	16.2596		13.236	7.41373
	13.3228	16.2645		13.2366	7.41784
	13.3235	16.2696		13.2373	7.42185
	13.3242	16.2758		13.2379	7.42579
	13.325	16.282		13.2386	7.43095
	13.3257	16.2866		13.2393	7.43826
	13.3264	16.2891		13.2399	7.44413
	13.3271	16.2941		13.2406	7.45045
	13.3278	16.3025		13.2412	7.4546
	13.3285	16.3092		13.2419	7.46028
	13.3292	16.3181		13.2426	7.46586
	13.3299	16.3243		13.2432	7.4695
	13.3306	16.33		13.2439	7.47373
	13.3313	16.3374		13.2445	7.47903
	13.332	16.3434		13.2452	7.48731
	13.3327	16.3514		13.2459	7.49387
	13.3334	16.3592		13.2465	7.50112
	13.3342	16.367		13.2472	7.50784
	13.3349	16.3734		13.2479	7.51368
	13.3356	16.3811		13.2485	7.51967
	13.3363	16.3855		13.2492	7.52414
	13.337	16.3922		13.2498	7.52713
	13.3377	16.3998		13.2505	7.5319
	13.3384	16.4058		13.2512	7.5369
	13.3391	16.4114		13.2518	7.54108
	13.3398	16.4167		13.2525	7.54562
	13.3405	16.4212		13.2531	7.55044
	13.3412	16.4273		13.2538	7.55696
	13.3419	16.4332		13.2545	7.56539
	13.3426	16.4387		13.2551	7.57197
	13.3433	16.4451		13.2558	7.57885
	13.3441	16.4516		13.2564	7.58467
	13.3448	16.4582		13.2571	7.58931
	13.3455	16.4652		13.2578	7.59548
	13.3462	16.4726		13.2584	7.59958
	13.3469	16.4781		13.2591	7.60463
	13.3476	16.483		13.2598	7.61166
	13.3483	16.4892		13.2604	7.61879
	13.349	16.4959		13.2611	7.62523
	13.3497	16.5013		13.2617	7.631
	13.3504	16.5046		13.2624	7.63978
	13.3511	16.509		13.2631	7.64617
	13.3518	16.5163		13.2637	7.65033
	13.3525	16.5225		13.2644	7.65562
	13.3532	16.5295		13.265	7.66264
	13.354	16.5369		13.2657	7.6711
	13.3547	16.5451		13.2664	7.67882
	13.3554	16.5516		13.267	7.68511
	13.3561	16.5566		13.2677	7.68947
	13.3568	16.5615		13.2683	7.692
	13.3575	16.5669		13.269	7.69603
	13.3582	16.5723		13.2697	7.70095
	13.3589	16.5805		13.2703	7.70495
	13.3596	16.5857		13.271	7.71039
	13.3603	16.5931		13.2717	7.71591
	13.361	16.5975		13.2723	7.72431
	13.3617	16.6023		13.273	7.73241
	13.3624	16.6058		13.2736	7.73899
	13.3631	16.6092		13.2743	7.74592
	13.3639	16.6138		13.275	7.75157
	13.3646	16.6188		13.2756	7.76018
	13.3653	16.6238		13.2763	7.76588
	13.366	16.6299		13.2769	7.77075
	13.3667	16.637		13.2776	7.77757
	13.3674	16.6446		13.2783	7.78525
	13.3681	16.6518		13.2789	7.79349
	13.3688	16.6603		13.2796	7.80026
	13.3695	16.6677		13.2803	7.80956
	13.3702	16.6746		13.2809	7.81773
	13.3709	16.6786		13.2816	7.8225
	13.3716	16.6868		13.2822	7.82851
	13.3723	16.6945		13.2829	7.83405
	13.373	16.6948		13.2836	7.84046
	13.3738	16.6979		13.2842	7.84664
	13.3745	16.7018		13.2849	7.85327
	13.3752	16.706		13.2855	7.86254
	13.3759	16.7099		13.2862	7.86871
	13.3766	16.7173		13.2869	7.87547
	13.3773	16.7253		13.2875	7.88396
	13.378	16.7331		13.2882	7.89135
	13.3787	16.7391		13.2888	7.89861
	13.3794	16.7454		13.2895	7.90293
	13.3801	16.7524		13.2902	7.91031
	13.3808	16.7558		13.2908	7.9185
	13.3815	16.7616		13.2915	7.92436
	13.3822	16.7659		13.2921	7.93183
	13.383	16.7745		13.2928	7.93717
	13.3837	16.7769		13.2935	7.9464
	13.3844	16.7837		13.2941	7.954
	13.3851	16.7926		13.2948	7.95782
	13.3858	16.7956		13.2955	7.96598
	13.3865	16.8023		13.2961	7.97359
	13.3872	16.8064		13.2968	7.98374
	13.3879	16.8143		13.2974	7.99164
	13.3886	16.8187		13.2981	7.99811
	13.3893	16.8232		13.2988	8.00721
	13.39	16.828		13.2994	8.01176
	13.3907	16.834		13.3001	8.01471
	13.3914	16.8401		13.3007	8.01896
	13.3921	16.8439		13.3014	8.02558
	13.3929	16.8515		13.3021	8.03184
	13.3936	16.8559		13.3027	8.03811
	13.3943	16.862		13.3034	8.04534
	13.395	16.8674		13.3041	8.05584
	13.3957	16.8754		13.3047	8.06454
	13.3964	16.8806		13.3054	8.07079
	13.3971	16.8853		13.306	8.07583
	13.3978	16.8918		13.3067	8.08488
	13.3985	16.8969		13.3074	8.09203
	13.3992	16.9041		13.308	8.10215
	13.3999	16.9085		13.3087	8.10957
	13.4006	16.9138		13.3093	8.11826
	13.4013	16.9208		13.31	8.12965
	13.402	16.925		13.3107	8.13665
	13.4028	16.928		13.3113	8.14482
	13.4035	16.9324		13.312	8.152
	13.4042	16.9375		13.3126	8.15923
	13.4049	16.9423		13.3133	8.16764
	13.4056	16.9466		13.314	8.17566
	13.4063	16.9511		13.3146	8.18435
	13.407	16.9583		13.3153	8.192
	13.4077	16.9666		13.316	8.19968
	13.4084	16.9706		13.3166	8.20793
	13.4091	16.9755		13.3173	8.21772
	13.4098	16.9799		13.3179	8.2226
	13.4105	16.9862		13.3186	8.22976
	13.4112	16.9912		13.3193	8.23993
	13.4119	16.9944		13.3199	8.24859
	13.4127	17.0013		13.3206	8.25628
	13.4134	17.0077		13.3212	8.26502
[truncated: 4,051 more rows]
