# Supplementary material for: FTO promotes weight gain via altering Kif1a splicing and axonal vesicle trafficking in AgRP neurons
Source: EMBO J. 2025 Jul 9;44(18):4919–61. doi: 10.1038/s44318-025-00503-3 (PMC12436618; doi:10.1038/s44318-025-00503-3)
Supplement: Supplementary file 8 — Source data Fig. 7 [file 44318_2025_503_MOESM8_ESM.zip › Fig.7C.xlsx]

## Sheet: Fig.7C
			Microtubule concentration (µM)
		0	0.2	0.5	1	3
	Skipping	0	0.395	0.489	0.462	0.634
	Skipping	0	0.585	0.503	0.599	0.678
	Skipping	0.031	0.511	0.537	0.67	0.663
	Inclusion	0.07	0.517	0.489	0.759	0.752
	Inclusion	0	0.517	0.641	0.685	0.707
	Inclusion	0	0.382	0.613	0.737	0.767
