# Supplementary material for: FTO promotes weight gain via altering Kif1a splicing and axonal vesicle trafficking in AgRP neurons
Source: EMBO J. 2025 Jul 9;44(18):4919–61. doi: 10.1038/s44318-025-00503-3 (PMC12436618; doi:10.1038/s44318-025-00503-3)
Supplement: Supplementary file 8 — Source data Fig. 7 [file 44318_2025_503_MOESM8_ESM.zip › Fig.7D.xlsx]

## Sheet: Fig.7D
		Km (mM)	kcat (per mM)
	skipping	0.121572	8.80586
	skipping	0.028912	9.12741
	skipping	0.077101	9.95191
	Inclusion	0.140518	11.6366
	Inclusion	0.0809983	10.8881
	Inclusion	0.216399	12.6546
