# Supplementary material for: FTO promotes weight gain via altering Kif1a splicing and axonal vesicle trafficking in AgRP neurons
Source: EMBO J. 2025 Jul 9;44(18):4919–61. doi: 10.1038/s44318-025-00503-3 (PMC12436618; doi:10.1038/s44318-025-00503-3)
Supplement: Supplementary file 8 — Source data Fig. 7 [file 44318_2025_503_MOESM8_ESM.zip › Fig.7F.xlsx]

## Sheet: Fig.7F
		Velocity (µm/sec)
	Skipping	0.251728
	Skipping	0.387038
	Skipping	0.280961
	Skipping	0.303494
	Skipping	0.358745
	Skipping	0.376528
	Skipping	0.211482
	Skipping	0.2601
	Skipping	0.364188
	Skipping	0.366027
	Skipping	0.279246
	Skipping	0.339262
	Skipping	0.285501
	Skipping	0.218083
	Skipping	0.331005
	Skipping	0.353418
	Skipping	0.322741
	Skipping	0.071909
	Skipping	0.310095
	Skipping	0.26975
	Skipping	0.34168
	Skipping	0.209365
	Skipping	0.292495
	Skipping	0.303059
	Skipping	0.390609
	Skipping	0.341859
	Skipping	0.349804
	Skipping	0.272917
	Skipping	0.364791
	Skipping	0.308443
	Skipping	0.319591
	Skipping	0.347349
	Skipping	0.33893
	Skipping	0.347921
	Skipping	0.3077
	Skipping	0.343202
	Skipping	0.311702
	Skipping	0.315644
	Skipping	0.329183
	Skipping	0.309381
	Skipping	0.415243
	Skipping	0.393531
	Skipping	0.302234
	Skipping	0.35617
	Skipping	0.322786
	Skipping	0.34265
	Skipping	0.37561
	Skipping	0.359452
	Skipping	0.43118
	Skipping	0.376062
	Skipping	0.321987
	Skipping	0.352106
	Skipping	0.388141
	Skipping	0.341943
	Skipping	0.300516
	Skipping	0.421468
	Skipping	0.365937
	Skipping	0.337641
	Skipping	0.172152
	Skipping	0.369138
	Skipping	0.374139
	Skipping	0.296538
	Skipping	0.329183
	Skipping	0.377276
	Skipping	0.367786
	Skipping	0.427189
	Skipping	0.386832
	Skipping	0.344779
	Skipping	0.404265
	Skipping	0.44034
	Skipping	0.403323
	Skipping	0.417441
	Skipping	0.43608
	Skipping	0.404454
	Skipping	0.406829
	Skipping	0.38868
	Skipping	0.464725
	Skipping	0.377195
	Skipping	0.299813
	Skipping	0.358846
	Skipping	0.428077
	Skipping	0.436256
	Skipping	0.412286
	Skipping	0.357198
	Skipping	0.399111
	Skipping	0.425065
	Skipping	0.441231
	Skipping	0.373267
	Skipping	0.444721
	Skipping	0.404933
	Skipping	0.447899
	Skipping	0.401548
	Skipping	0.399282
	Skipping	0.40878
	Skipping	0.352811
	Skipping	0.45842
	Skipping	0.496182
	Skipping	0.406245
	Skipping	0.451693
	Skipping	0.420643
	Skipping	0.415724
	Skipping	0.309306
	Skipping	0.385253
	Skipping	0.420567
	Skipping	0.45531
	Skipping	0.418424
	Skipping	0.452162
	Skipping	0.398013
	Skipping	0.41135
	Skipping	0.41181
	Skipping	0.458181
	Skipping	0.366143
	Skipping	0.482587
	Skipping	0.418773
	Skipping	0.263697
	Skipping	0.441231
	Skipping	0.407943
	Skipping	0.426661
	Skipping	0.38337
	Inclusion	0.585061
	Inclusion	0.568304
	Inclusion	0.561463
	Inclusion	0.559892
	Inclusion	0.584721
	Inclusion	0.544121
	Inclusion	0.522032
	Inclusion	0.583654
	Inclusion	0.506756
	Inclusion	0.557694
	Inclusion	0.568444
	Inclusion	0.514432
	Inclusion	0.55249
	Inclusion	0.615764
	Inclusion	0.568956
	Inclusion	0.649489
	Inclusion	0.562263
	Inclusion	0.508112
	Inclusion	0.631226
	Inclusion	0.501671
	Inclusion	0.57596
	Inclusion	0.583726
	Inclusion	0.589657
	Inclusion	0.551155
	Inclusion	0.60635
	Inclusion	0.52607
	Inclusion	0.536728
	Inclusion	0.591532
	Inclusion	0.55049
	Inclusion	0.541172
	Inclusion	0.542275
	Inclusion	0.514914
	Inclusion	0.539943
	Inclusion	0.529211
	Inclusion	0.546064
	Inclusion	0.539513
	Inclusion	0.548788
	Inclusion	0.523181
	Inclusion	0.555329
	Inclusion	0.529483
	Inclusion	0.532655
	Inclusion	0.564741
	Inclusion	0.617029
	Inclusion	0.515738
	Inclusion	0.557513
	Inclusion	0.564396
	Inclusion	0.575415
	Inclusion	0.490515
	Inclusion	0.472623
	Inclusion	0.521459
	Inclusion	0.544949
	Inclusion	0.558304
	Inclusion	0.497479
	Inclusion	0.528961
	Inclusion	0.527897
	Inclusion	0.523469
	Inclusion	0.540374
	Inclusion	0.553114
	Inclusion	0.44081
	Inclusion	0.503144
	Inclusion	0.524932
	Inclusion	0.509593
	Inclusion	0.558689
	Inclusion	0.521889
	Inclusion	0.545823
	Inclusion	0.525221
	Inclusion	0.568886
	Inclusion	0.430378
	Inclusion	0.510563
	Inclusion	0.583799
	Inclusion	0.593763
	Inclusion	0.560301
	Inclusion	0.570355
	Inclusion	0.470689
	Inclusion	0.505952
	Inclusion	0.524994
	Inclusion	0.531602
	Inclusion	0.550003
	Inclusion	0.523407
	Inclusion	0.528961
	Inclusion	0.540783
	Inclusion	0.498034
	Inclusion	0.581024
	Inclusion	0.527897
	Inclusion	0.700936
	Inclusion	0.589338
	Inclusion	0.506893
	Inclusion	0.552802
	Inclusion	0.41853
	Inclusion	0.532929
	Inclusion	0.468308
	Inclusion	0.474657
	Inclusion	0.529483
	Inclusion	0.469929
	Inclusion	0.477028
	Inclusion	0.5508
	Inclusion	0.547753
	Inclusion	0.583412
	Inclusion	0.522319
	Inclusion	0.487716
	Inclusion	0.524375
	Inclusion	0.487382
	Inclusion	0.567816
	Inclusion	0.500165
	Inclusion	0.531076
	Inclusion	0.564189
	Inclusion	0.485511
	Inclusion	0.518344
	Inclusion	0.411587
	Inclusion	0.561692
