# Supplementary material for: FTO promotes weight gain via altering Kif1a splicing and axonal vesicle trafficking in AgRP neurons
Source: EMBO J. 2025 Jul 9;44(18):4919–61. doi: 10.1038/s44318-025-00503-3 (PMC12436618; doi:10.1038/s44318-025-00503-3)
Supplement: Supplementary file 8 — Source data Fig. 7 [file 44318_2025_503_MOESM8_ESM.zip › Fig.7J.xlsx]

## Sheet: Fig.7J
		Velocity (µm/sec)
	Skipping	1.41473
	Skipping	1.1191
	Skipping	1.53881
	Skipping	0.674474
	Skipping	1.2513
	Skipping	1.11771
	Skipping	0.926095
	Skipping	1.06732
	Skipping	0.691403
	Skipping	0.895067
	Skipping	0.722848
	Skipping	0.464594
	Skipping	1.00979
	Skipping	0.419489
	Skipping	0.710321
	Skipping	0.939269
	Skipping	0.985212
	Skipping	1.41473
	Skipping	1.1191
	Skipping	1.53881
	Skipping	0.674474
	Skipping	1.2513
	Skipping	1.11771
	Skipping	0.926095
	Skipping	1.06732
	Skipping	0.691403
	Skipping	0.895067
	Skipping	0.722848
	Skipping	0.464594
	Skipping	1.00979
	Skipping	0.419489
	Skipping	0.710321
	Skipping	0.939269
	Skipping	0.985212
	Skipping	1.09193
	Skipping	1.01756
	Skipping	0.96407
	Skipping	0.633896
	Skipping	0.452297
	Skipping	0.515037
	Skipping	0.470007
	Skipping	0.415339
	Skipping	0.471873
	Inclusion	0.718894
	Inclusion	1.01595
	Inclusion	1.05604
	Inclusion	1.1119
	Inclusion	1.08876
	Inclusion	1.20187
	Inclusion	1.29444
	Inclusion	1.0285
	Inclusion	0.672035
	Inclusion	0.792237
	Inclusion	0.71982
	Inclusion	0.871082
	Inclusion	0.855952
	Inclusion	0.800165
	Inclusion	0.952013
	Inclusion	0.583874
	Inclusion	1.05381
	Inclusion	1.04088
	Inclusion	0.850271
	Inclusion	0.565787
	Inclusion	0.798026
	Inclusion	1.36503
	Inclusion	1.38516
	Inclusion	2.23543
	Inclusion	0.822346
	Inclusion	1.48168
	Inclusion	1.23111
	Inclusion	2.07804
	Inclusion	1.60564
	Inclusion	1.59881
