# Supplementary material for: FTO promotes weight gain via altering Kif1a splicing and axonal vesicle trafficking in AgRP neurons
Source: EMBO J. 2025 Jul 9;44(18):4919–61. doi: 10.1038/s44318-025-00503-3 (PMC12436618; doi:10.1038/s44318-025-00503-3)
Supplement: Supplementary file 8 — Source data Fig. 7 [file 44318_2025_503_MOESM8_ESM.zip › Fig.7L.xlsx]

## Sheet: Fig.7L
		NPY release (% of baseline)
	Skipping	1050.68
	Skipping	1069.28
	Skipping	1246.28
	Skipping	908
	Skipping	882.02
	Inclusion	754.04
	Inclusion	653.61
	Inclusion	781.9
	Inclusion	658.15
	Inclusion	702.3
	Inclusion	645.09
