# Supplementary material for: FTO promotes weight gain via altering Kif1a splicing and axonal vesicle trafficking in AgRP neurons
Source: EMBO J. 2025 Jul 9;44(18):4919–61. doi: 10.1038/s44318-025-00503-3 (PMC12436618; doi:10.1038/s44318-025-00503-3)
Supplement: Supplementary file 8 — Source data Fig. 7 [file 44318_2025_503_MOESM8_ESM.zip › Fig.7N.xlsx]

## Sheet: Fig.7N
		Number of NPY deposits/cell
	Skipping	5
	Skipping	4
	Skipping	6
	Skipping	2
	Skipping	2
	Skipping	3
	Skipping	3
	Skipping	2
	Skipping	2
	Skipping	3
	Skipping	2
	Skipping	7
	Skipping	4
	Skipping	4
	Skipping	5
	Skipping	4
	Skipping	3
	Skipping	9
	Skipping	6
	Skipping	4
	Skipping	5
	Skipping	4
	Skipping	6
	Skipping	4
	Skipping	3
	Skipping	4
	Skipping	3
	Skipping	9
	Skipping	4
	Skipping	3
	Skipping	4
	Skipping	3
	Skipping	5
	Skipping	4
	Skipping	3
	Skipping	3
	Skipping	4
	Skipping	6
	Skipping	5
	Skipping	6
	Skipping	5
	Skipping	5
	Skipping	5
	Skipping	6
	Skipping	4
	Skipping	4
	Skipping	3
	Skipping	3
	Skipping	4
	Skipping	5
	Inclusion	5
	Inclusion	2
	Inclusion	2
	Inclusion	2
	Inclusion	3
	Inclusion	2
	Inclusion	3
	Inclusion	2
	Inclusion	2
	Inclusion	6
	Inclusion	4
	Inclusion	3
	Inclusion	4
	Inclusion	2
	Inclusion	3
	Inclusion	3
	Inclusion	3
	Inclusion	2
	Inclusion	3
	Inclusion	2
	Inclusion	3
	Inclusion	2
	Inclusion	2
	Inclusion	4
	Inclusion	2
	Inclusion	4
	Inclusion	2
	Inclusion	2
	Inclusion	1
	Inclusion	2
	Inclusion	4
	Inclusion	2
	Inclusion	3
	Inclusion	2
	Inclusion	2
	Inclusion	2
	Inclusion	1
	Inclusion	2
	Inclusion	2
	Inclusion	2
	Inclusion	3
	Inclusion	2
	Inclusion	2
	Inclusion	3
	Inclusion	4
	Inclusion	3
	Inclusion	3
	Inclusion	3
	Inclusion	2
	Inclusion	4
