# Supplementary material for: FTO promotes weight gain via altering Kif1a splicing and axonal vesicle trafficking in AgRP neurons
Source: EMBO J. 2025 Jul 9;44(18):4919–61. doi: 10.1038/s44318-025-00503-3 (PMC12436618; doi:10.1038/s44318-025-00503-3)
Supplement: Supplementary file 9 — Source data Fig. 8 [file 44318_2025_503_MOESM9_ESM.zip]

Archive with 24 entries (24 files):
- Fig.8B.xlsx
- Fig.8D.xlsx
- Fig.8E.xlsx
- Fig.8G.xlsx
- Fig.8H.xlsx
- Fig8A Ad lib Agrp.tif
- Fig8A Ad lib Fto.tif
- Fig8A Ad lib merge.tif
- Fig8A Fasting Agrp.tif
- Fig8A Fasting Fto.tif
- Fig8A Fasting merge.tif
- Fig8A Refeeding Agrp.tif
- Fig8A Refeeding Fto.tif
- Fig8A Refeeding merge.tif
- Fig8C.jpg
- Fig8F Ad lib merge.tif
- Fig8F Ad lib NPY.tif
- Fig8F Ad lib Secretogranin II.tif
- Fig8F Fasting Merge.tif
- Fig8F Fasting NPY.tif
- Fig8F Fasting Secretogranin II.tif
- Fig8F Refeeding merge.tif
- Fig8F Refeeding NPY.tif
- Fig8F Refeeding Secretogranin II.tif
