# Supplementary material for: FTO promotes weight gain via altering Kif1a splicing and axonal vesicle trafficking in AgRP neurons
Source: EMBO J. 2025 Jul 9;44(18):4919–61. doi: 10.1038/s44318-025-00503-3 (PMC12436618; doi:10.1038/s44318-025-00503-3)
Supplement: Supplementary file 9 — Source data Fig. 8 [file 44318_2025_503_MOESM9_ESM.zip › Fig.8B.xlsx]

## Sheet: Fig.8B
		Fto in situ intensity in AgRP neurons
	Ad lib	12.507
	Ad lib	13.009
	Ad lib	8.373
	Ad lib	12.001
	Ad lib	10.689
	Ad lib	11.7
	Ad lib	12.201
	Ad lib	8.513
	Ad lib	11.655
	Ad lib	13.719
	Ad lib	14.148
	Ad lib	13.272
	Ad lib	14.532
	Ad lib	11.681
	Ad lib	11.516
	Ad lib	14.791
	Ad lib	14.461
	Ad lib	14.232
	Ad lib	11.497
	Ad lib	12.98
	Ad lib	14.902
	Ad lib	13.882
	Ad lib	9.448
	Ad lib	11.759
	Fasting	16.895
	Fasting	16.896
	Fasting	15.726
	Fasting	11.728
	Fasting	9.863
	Fasting	13.713
	Fasting	13.189
	Fasting	19.611
	Fasting	20.489
	Fasting	20.004
	Fasting	17.22
	Fasting	19.515
	Fasting	21.397
	Fasting	22.018
	Fasting	18.187
	Fasting	15.978
	Fasting	18.793
	Fasting	21.756
	Fasting	28.473
	Fasting	23.657
	Fasting	19.085
	Fasting	19.283
	Fasting	22.454
	Fasting	17.67
	Fasting	27.053
	Fasting	24.293
	Fasting	19.642
	Fasting	22.641
	Fasting	19.812
	Fasting	20.562
	Fasting	20.323
	Fasting	20.488
	Refeeding	19.94
	Refeeding	21.104
	Refeeding	21.659
	Refeeding	20.569
	Refeeding	19.585
	Refeeding	18.657
	Refeeding	21.905
	Refeeding	20.157
	Refeeding	19.212
	Refeeding	19.662
	Refeeding	19.396
	Refeeding	18.65
	Refeeding	17.547
	Refeeding	17.414
	Refeeding	20.346
	Refeeding	20.669
	Refeeding	18.842
	Refeeding	18.473
	Refeeding	18.674
	Refeeding	17.192
	Refeeding	18.385
	Refeeding	17.618
	Refeeding	16.434
	Refeeding	17.406
	Refeeding	16.138
	Refeeding	19.172
	Refeeding	16.838
	Refeeding	16.614
	Refeeding	16.503
	Refeeding	16.272
