# Supplementary material for: FTO promotes weight gain via altering Kif1a splicing and axonal vesicle trafficking in AgRP neurons
Source: EMBO J. 2025 Jul 9;44(18):4919–61. doi: 10.1038/s44318-025-00503-3 (PMC12436618; doi:10.1038/s44318-025-00503-3)
Supplement: Supplementary file 9 — Source data Fig. 8 [file 44318_2025_503_MOESM9_ESM.zip › Fig.8E.xlsx]

## Sheet: Fig.8E
		Exon13-including Kif1a mRNA (%)
	Ad lib	17.4209
	Ad lib	17.4048
	Ad lib	18.6733
	Ad lib	17.7949
	Ad lib	16.9551
	Fasting	22.7905
	Fasting	19.3019
	Fasting	22.4137
	Fasting	21.3841
	Fasting	19.1956
	Refeeding	18.6283
	Refeeding	15.6069
	Refeeding	16.9432
	Refeeding	22.6247
	Refeeding	17.2889
