# Supplementary material for: FTO promotes weight gain via altering Kif1a splicing and axonal vesicle trafficking in AgRP neurons
Source: EMBO J. 2025 Jul 9;44(18):4919–61. doi: 10.1038/s44318-025-00503-3 (PMC12436618; doi:10.1038/s44318-025-00503-3)
Supplement: Supplementary file 9 — Source data Fig. 8 [file 44318_2025_503_MOESM9_ESM.zip › Fig.8G.xlsx]

## Sheet: Fig.8G
		Density (/10µm2)
	Ad lib	87.9876
	Ad lib	114.93
	Ad lib	92.9799
	Ad lib	48.8855
	Ad lib	40.983
	Ad lib	73.4056
	Ad lib	58.2817
	Ad lib	114.156
	Ad lib	180
	Ad lib	206.065
	Ad lib	281.046
	Ad lib	156.574
	Ad lib	151.491
	Ad lib	115.287
	Ad lib	49.1574
	Ad lib	154.352
	Ad lib	190.648
	Ad lib	271.454
	Ad lib	264.833
	Ad lib	279.528
	Ad lib	215.169
	Ad lib	202.699
	Ad lib	206.044
	Ad lib	187.287
	Ad lib	97.0147
	Ad lib	200.588
	Ad lib	196.905
	Ad lib	129.309
	Ad lib	209.206
	Ad lib	91.7928
	Ad lib	76.727
	Ad lib	66.0198
	Ad lib	81.0609
	Ad lib	88.0592
	Ad lib	95.6086
	Ad lib	105.049
	Ad lib	162.936
	Ad lib	168.22
	Ad lib	117.826
	Ad lib	88.1371
	Ad lib	64.0997
	Ad lib	55.2216
	Ad lib	85.8102
	Ad lib	103.248
	Ad lib	141.932
	Ad lib	50.7941
	Ad lib	41.8529
	Ad lib	55.8039
	Ad lib	53.6569
	Ad lib	91.2074
	Ad lib	100.209
	Ad lib	67.9025
	Ad lib	72.4613
	Ad lib	109.799
	Ad lib	98.1734
	Ad lib	32.9412
	Ad lib	103.059
	Ad lib	41.3898
	Ad lib	58.5526
	Ad lib	127.837
	Ad lib	95.403
	Ad lib	71.0444
	Ad lib	131.39
	Ad lib	98.6607
	Ad lib	91.5476
	Ad lib	91.2084
	Ad lib	84.8393
	Ad lib	68.9583
	Ad lib	76.6012
	Ad lib	103.941
	Ad lib	82.9643
	Ad lib	109.072
	Fasting	137.543
	Fasting	99.1436
	Fasting	168.529
	Fasting	198.841
	Fasting	182.811
	Fasting	170.052
	Fasting	173.322
	Fasting	223.642
	Fasting	121.635
	Fasting	197.604
	Fasting	161.54
	Fasting	187.024
	Fasting	191.73
	Fasting	148.037
	Fasting	162.426
	Fasting	175.741
	Fasting	195.787
	Fasting	196.62
	Fasting	162.028
	Fasting	194.694
	Fasting	125.102
	Fasting	145.792
	Fasting	125.5
	Fasting	124.562
	Fasting	139.445
	Fasting	216.75
	Fasting	234.778
	Fasting	256.611
	Fasting	141.451
	Fasting	160.03
	Fasting	89.3137
	Fasting	118.441
	Fasting	287.167
	Fasting	140.03
	Fasting	125.706
	Fasting	265.245
	Fasting	313.233
	Fasting	291.563
	Fasting	300.723
	Fasting	265.908
	Fasting	217.363
	Fasting	172.978
	Fasting	243.115
	Fasting	310.293
	Fasting	321.123
	Fasting	294.209
	Fasting	190.784
	Fasting	172.143
	Fasting	130.962
	Fasting	98.6409
	Fasting	93.1151
	Fasting	72.0536
	Fasting	63.998
	Fasting	76.6369
	Fasting	221.354
	Fasting	180.177
	Fasting	223.292
	Fasting	153.396
	Fasting	170.177
	Fasting	194.458
	Refeeding	197.101
	Refeeding	188.299
	Refeeding	176.42
	Refeeding	207.367
	Refeeding	266.479
	Refeeding	188.107
	Refeeding	239.734
	Refeeding	203.772
	Refeeding	214.216
	Refeeding	183.092
	Refeeding	168.358
	Refeeding	165.458
	Refeeding	174.992
	Refeeding	168.595
	Refeeding	89.7386
	Refeeding	187.819
	Refeeding	168.26
	Refeeding	99.8448
	Refeeding	115.319
	Refeeding	146.667
	Refeeding	143.145
	Refeeding	100.414
	Refeeding	135.592
	Refeeding	148.033
	Refeeding	145.133
	Refeeding	198.476
	Refeeding	120.192
	Refeeding	174.068
	Refeeding	152.899
	Refeeding	177.885
	Refeeding	80.3403
	Refeeding	129.17
	Refeeding	135.547
	Refeeding	119.57
	Refeeding	180.811
	Refeeding	75.4199
	Refeeding	110.078
	Refeeding	112.158
	Refeeding	113.564
	Refeeding	105.654
	Refeeding	126.699
	Refeeding	140.586
	Refeeding	120.481
	Refeeding	119.396
	Refeeding	234.753
	Refeeding	147.019
	Refeeding	206.511
	Refeeding	203.269
	Refeeding	250.563
	Refeeding	207.72
	Refeeding	187.102
	Refeeding	134.423
	Refeeding	132.42
	Refeeding	140.529
	Refeeding	209.295
	Refeeding	227.644
	Refeeding	140.128
	Refeeding	99.8717
	Refeeding	135.465
	Refeeding	114.327
	Refeeding	156.234
	Refeeding	137.552
	Refeeding	150.157
	Refeeding	135.157
	Refeeding	127.57
	Refeeding	184.773
	Refeeding	96.8007
	Refeeding	196.363
	Refeeding	125.28
	Refeeding	74.1084
