# Supplementary material for: FTO promotes weight gain via altering Kif1a splicing and axonal vesicle trafficking in AgRP neurons
Source: EMBO J. 2025 Jul 9;44(18):4919–61. doi: 10.1038/s44318-025-00503-3 (PMC12436618; doi:10.1038/s44318-025-00503-3)
Supplement: Supplementary file 9 — Source data Fig. 8 [file 44318_2025_503_MOESM9_ESM.zip › Fig.8H.xlsx]

## Sheet: Fig.8H
		8-week-old	9-week-old	10-week-old	11-week-old	12-week-old	13-week-old	14-week-old	15-week-old	16-week-old	17-week-old	18-week-old	19-week-old
	sgLacZ/Flex-Fto-mCherry	18.59	20.8	21.12	22.11	24.3	26	27.04	29.7	32.36	34.68	37.54	39.11
	sgLacZ/Flex-Fto-mCherry	25.38	25.55	26.12	26.01	27.05	27.48	27.73	28.53	29.68	30.13	32.2	32.46
	sgLacZ/Flex-Fto-mCherry	19.82	23.26	22.14	23.73	25.81	26.9	27.08	28.26	29.05	29.99	31.64	31.24
	sgLacZ/Flex-Fto-mCherry	21.9	21.23	22.6	23.01	24.36	24.45	24.97	25	26.22	26.61	26.35	27.22
	sgLacZ/Flex-Fto-mCherry	22.11	22.16	24.72	25.7	26.37	26.32	28.4	28.46	30.66	32.37	32.45	33.6
	sgLacZ/Flex-Fto-mCherry	23.97	23.15	24	26.2	27.1	27.63	28.4	29.12	29.49	30.39	30.5	31.49
	sgLacZ/Flex-Fto-mCherry	23.86	26.28	27.1	25.82	29.18	30.83	33.25	33.78	33.06	34.7	36.9	36.5
	sgLacZ/Flex-Fto-mCherry	25.25	28.4	32.64	36.36	39.26	42.25	45.34	48	49.63	51.29	53.21	54.97
	sgKif1a/Flex-Fto-mCherry	21.71	22.82	22.55	22.7	23.68	24.72	24.98	25.48	26.04	26.01	25.89	26.06
	sgKif1a/Flex-Fto-mCherry	26.39	26.33	26.54	27.02	28.6	29.49	23.87	29.13	30.99	32.25	33.59	35.81
	sgKif1a/Flex-Fto-mCherry	23.92	23.52	23.37	24.88	24.86	24.95	26.95	26.48	26.59	27.12	27.02	28.53
	sgKif1a/Flex-Fto-mCherry	23.11	22.95	23.94	26.01	26.85	27.07	27.16	27	28.23	29.24	28.47	28.84
	sgKif1a/Flex-Fto-mCherry	22.67	23.15	23.87	24.72	25.28	25.86	26.4	28.23	28.63	29.76	30.68	29.86
	sgKif1a/Flex-Fto-mCherry	23.7	24.9	25.31	27.31	28.38	29.71	29.78	32.21	32.62	32.26	32.4	34.1
	sgKif1a/Flex-Fto-mCherry	22.72	23.59	23.25	24.89	26.58	26.88	29.68	29.18	29.03	30.17	32.13	33
	sgKif1a/Flex-Fto-mCherry	22.17	23.42	24.21	24.28	25.73	26.36	27.22	27.8	28.45	29.26	29.72	30.72
	sgLacZ/Flex-mCherry	22.6	22.5	23.5	24.37	25.18	25.58	25.94	26.61	26.88	26.82	26.9	26.87
	sgLacZ/Flex-mCherry	23.93	25.19	24.49	24.7	25.52	25.48	26.02	26.55	26.96	27.19	27.45	27.77
	sgLacZ/Flex-mCherry	20.21	20.78	22.61	23.76	24	25.29	25.39	26.22	25.46	25	25.66	25.67
	sgLacZ/Flex-mCherry	20.86	22.38	22.2	23.39	24.06	24.45	24.84	26	27.03	25.79	26.32	26.73
	sgLacZ/Flex-mCherry	20.2	21.27	21.79	22.61	23.64	23.78	24.91	25.62	25.81	26.39	26.36	26.4
	sgLacZ/Flex-mCherry	20	21.2	21.78	21.99	23.18	23.81	24	24.59	25.36	26.45	27.27	27.03
	sgLacZ/Flex-mCherry	20.9	21.98	22.36	23.52	24.16	24.65	24.42	25.69	26.01	26.41	26.67	27.43
	sgKif1a/Flex-mCherry	18.74	19.84	20.22	20.74	21.34	22.42	22.92	23.91	24.69	24.5	24.85	25.66
	sgKif1a/Flex-mCherry	21.7	21.44	22.83	23.43	23.83	25.1	25.58	26.83	26.24	26.7	27.34	28.33
	sgKif1a/Flex-mCherry	20.81	22.24	23.11	22.92	24.1	24.7	25.58	25.54	25.86	26.24	27.17	27.8
	sgKif1a/Flex-mCherry	20.6	21.57	21.8	22.56	23.91	24.34	24.47	25.02	25.15	25.96	26.36	26.73
	sgKif1a/Flex-mCherry	26.9	27.89	28.22	29.85	30.66	30.34	30.43	31.91	31.94	32.87	34.43	33.6
	sgKif1a/Flex-mCherry	22.26	23.42	23.95	24.11	24.6	24.64	25.5	25.69	25.79	26.22	27.19	26.53
	sgKif1a/Flex-mCherry	20.8	22.64	23.35	24.05	25.96	26.25	26.22	26.38	26.69	27.12	27.2	27.51
